# Supplementary material for: Metabolomic and transcriptomic analyses unveil the accumulation of shikimic acid in the leaves of Ginkgo biloba
Source: Front Plant Sci. 2025 Aug 22;16:1631197. doi: 10.3389/fpls.2025.1631197 (PMC12411440; doi:10.3389/fpls.2025.1631197)
Supplement: Supplementary Table 1 — Primers used for RT-qPCR. [file Table1.xlsx]

## Sheet: Table S1
Table S1 Primers used for RT-qPCR.
Gene ID of G. biloba	Closest AGI	Gene description	Primer Forward (5'-3')	Primer-Reverse (5'-3')
Gb_34498	AT5G24960	CYP71A14	ACGCAGCAGAGCATACTTCCATTC	CGTGAACTCCTCCCACAAACTCG
Gb_18171	AT4G34050	caffeoyl-CoA 3-O-methyltransferase	GCGGATGAAGGCTTTGGGGTAG	ACGACGGGAGATACTGGGTGATG
Gb_14548	AT3G47740	ATH2 |	TCTCAAGTCGGCGGTTCAATTCC	GCGGCAGATATGACAGCGTCTC
Gb_38581	AT1G76790	O-methyltransferase family 2 protein	CCACGGGAGTCTTCACTGACAAAG	ATTCATGCTCATTCACGCCAACAAC
Gb_23398	AT4G35160	O-methyltransferase family 2 protein	AGGAAAGGGCAAGCCATCTACAATC	AAGCATTCCCAGCAGTCACAGTTC
Gb_19001	AT5G13930	TT4 (TRANSPARENT TESTA 4)	AGAGACGAAGTGGTAGCAGAGTGG	TCCATGCCTGAATGCCTCAAGAAC
Gb_05058	AT3G51238	other RNA	AAGGATGCTGCCAAGGGTGAAATAG	AGGGATAAGGCTGAATGGAGGGTAG
Gb_07706	AT5G24890	stress response NST1-like protein	AAGACATTGCTACCGCCATTCACC	TGAGAGATCCCTCGGCATTTCCTC
		GAPDHa	ATCCACGGGAGTATTCAC	CTCATTCACGCCAACAAC
a: From Qun Zhao et al. (2024) "Effects of UVA on Flavonol Accumulation in Ginkgo biloba." Forests 15(6):909

## Sheet: Table S2
Table S2 Identified metabolites in the leaves of HS and LS.
ID	Metabolite	Formula	Molecular weight	RT (min)	Mode
Com_2_pos	4-Coumaric acid	C9 H8 O3	164.047	7.248	Positive
Com_5_pos	Choline	C5 H13 N O	103.1	1.32	Positive
Com_18_pos	Trigonelline	C7 H7 N O2	137.048	1.421	Positive
Com_30_pos	Catechol	C6 H6 O2	110.037	1.464	Positive
Com_34_pos	DL-Glutamine	C5 H10 N2 O3	146.069	1.317	Positive
Com_48_pos	Isorhamnetin-3-O-rutinoside	C28 H32 O16	624.168	5.632	Positive
Com_54_pos	D,L-Camphor	C10 H16 O	152.12	7.265	Positive
Com_63_pos	Morin	C15 H10 O7	302.042	5.393	Positive
Com_64_pos	Phloroglucinol	C6 H6 O3	126.032	1.461	Positive
Com_65_pos	Sequoyitol	C7 H14 O6	194.079	1.362	Positive
Com_66_pos	Indole-3-acrylic acid	C11 H9 N O2	187.063	5.247	Positive
Com_71_pos	D-Glucose 1-phosphate	C6 H13 O9 P	260.03	1.514	Positive
Com_81_pos	Inositol	C6 H12 O6	180.063	1.309	Positive
Com_86_pos	4-Hydroxybenzoic acid	C7 H6 O3	138.032	1.648	Positive
Com_89_pos	Adipic acid	C6 H10 O4	146.058	1.46	Positive
Com_121_pos	Proline	C5 H9 N O2	115.063	1.45	Positive
Com_127_pos	Quinone	C6 H4 O2	108.021	1.485	Positive
Com_135_pos	N-Methylthreonine	C5 H11 N O3	133.074	1.375	Positive
Com_148_pos	(+)-Aphidicolin	C20 H34 O4	360.23	8.863	Positive
Com_153_pos	Ambroxane	C16 H28 O	236.214	7.312	Positive
Com_175_pos	α-Lactose	C12 H22 O11	342.116	1.45	Positive
Com_203_pos	D-(-)-Salicin	C13 H18 O7	308.089	5.702	Positive
Com_210_pos	alpha-Ionone	C13 H20 O	192.152	6.097	Positive
Com_219_pos	Methylophiopogonanone A	C19 H18 O6	342.11	5.498	Positive
Com_224_pos	Phytosphingosine	C18 H39 N O3	317.293	6.408	Positive
Com_238_pos	L-Threonine	C4 H9 N O3	119.058	1.33	Positive
Com_241_pos	3-Methoxybenzaldehyde	C8 H8 O2	136.052	5.413	Positive
Com_269_pos	alpha-Ketoglutaric acid	C5 H6 O5	146.021	2.339	Positive
Com_281_pos	Fragransin A2	C20 H24 O5	344.162	5.461	Positive
Com_287_pos	Dehydrodiisoeugenol	C20 H22 O4	326.152	5.462	Positive
Com_292_pos	Ribulose-5-phosphate	C5 H11 O8 P	230.019	1.485	Positive
Com_301_pos	3,4-Dihydroxyphenylpropionic acid	C9 H10 O4	164.047	2.521	Positive
Com_310_pos	2-Adamantanone	C10 H14 O	150.104	5.518	Positive
Com_311_pos	Kynurenic acid	C10 H7 N O3	189.043	5.687	Positive
Com_319_pos	16-Heptadecyne-1,2,4-triol	C17 H32 O3	266.224	7.971	Positive
Com_323_pos	Epitestosterone glucuronide	C25 H36 O8	464.241	5.85	Positive
Com_327_pos	Geranylacetone	C13 H22 O	194.167	5.501	Positive
Com_330_pos	2-Methoxyresorcinol	C7 H8 O3	140.047	1.359	Positive
Com_334_pos	Epicatechin	C15 H14 O6	290.079	5.307	Positive
Com_336_pos	Diosmetin-7-O-β-D-glucopyranoside	C22 H22 O11	462.116	5.639	Positive
Com_377_pos	Spermidine	C7 H19 N3	145.158	1.159	Positive
Com_393_pos	14,15-Dehydrocrepenynic acid	C18 H28 O2	276.209	7.238	Positive
Com_396_pos	Perillene	C10 H14 O	150.104	5.763	Positive
Com_403_pos	Orsellinic acid	C8 H8 O4	168.042	5.135	Positive
Com_412_pos	Ethyl myristate	C16 H32 O2	256.24	7.385	Positive
Com_417_pos	Hydroxytyrosol	C8 H10 O3	154.063	5.184	Positive
Com_423_pos	Isoliquiritin	C21 H22 O9	418.126	5.703	Positive
Com_429_pos	Eucalyptol	C10 H18 O	154.136	7.275	Positive
Com_439_pos	Coumalic acid	C6 H4 O4	140.011	1.643	Positive
Com_454_pos	Verrucarol	C15 H22 O4	266.152	6.042	Positive
Com_474_pos	3-Furoic acid	C5 H4 O3	112.016	1.729	Positive
Com_503_pos	1-Aminocyclopropanecarboxylic acid	C4 H7 N O2	101.048	1.339	Positive
Com_531_pos	NNK	C10 H13 N3 O2	207.101	1.163	Positive
Com_532_pos	N-Acetylglutamic acid	C7 H11 N O5	189.064	2.448	Positive
Com_553_pos	Methysticin	C15 H14 O5	274.084	5.703	Positive
Com_564_pos	16,16-Dimethyl prostaglandin A2	C22 H34 O4	384.228	8.99	Positive
Com_568_pos	N-Methylanthranilic acid	C8 H9 N O2	151.063	4.68	Positive
Com_570_pos	Acetylcholine	C7 H15 N O2	145.11	1.457	Positive
Com_574_pos	Ciprostene	C22 H36 O4	346.251	9.025	Positive
Com_593_pos	D-(+)-Melezitose	C18 H32 O16	504.169	1.45	Positive
Com_616_pos	2,4-Dimethylbenzaldehyde	C9 H10 O	134.073	6.445	Positive
Com_617_pos	Indole	C8 H7 N	117.058	5.248	Positive
Com_638_pos	Methyl linoleate	C19 H34 O2	294.256	9.528	Positive
Com_648_pos	Phenylglyoxylic acid	C8 H6 O3	150.032	5.134	Positive
Com_651_pos	Syringetin-3-O-glucoside	C23 H24 O13	508.122	5.645	Positive
Com_661_pos	4',7-Dihydroxyflavanone	C15 H12 O4	256.073	5.703	Positive
Com_672_pos	Nandrolone	C18 H26 O2	274.193	7.006	Positive
Com_683_pos	1-Palmitoylglycerol	C19 H38 O4	330.277	8.94	Positive
Com_686_pos	6-Methylquinoline	C10 H9 N	143.073	5.248	Positive
Com_687_pos	Erythrono-1,4-lactone	C4 H6 O4	118.027	1.414	Positive
Com_691_pos	5α-Dihydrotestosterone	C19 H30 O2	290.224	8.287	Positive
Com_700_pos	3-Methylcrotonylglycine	C7 H11 N O3	157.074	5.099	Positive
Com_707_pos	Kirenol	C20 H34 O4	338.246	8.77	Positive
Com_716_pos	Cinnamaldehyde	C9 H8 O	132.058	5.292	Positive
Com_722_pos	Linalool	C10 H18 O	172.146	5.795	Positive
Com_779_pos	Methyl cinnamate	C10 H10 O2	162.068	5.519	Positive
Com_785_pos	Ferulaldehyde	C10 H10 O3	178.063	5.338	Positive
Com_790_pos	gamma-Glutamylglutamine	C10 H17 N3 O6	275.112	1.492	Positive
Com_807_pos	Cinnamic acid	C9 H8 O2	148.052	7.332	Positive
Com_847_pos	Muscone	C16 H30 O	238.23	7.377	Positive
Com_852_pos	DL-α-Aminocaprylic acid	C8 H17 N O2	159.126	4.852	Positive
Com_882_pos	N-Acetyl-L-valine	C7 H13 N O3	159.09	1.426	Positive
Com_940_pos	Fosfosal	C7 H7 O6 P	217.998	1.554	Positive
Com_961_pos	Trilobatin	C21 H24 O10	436.137	5.698	Positive
Com_962_pos	4-Guanidinobutyric acid	C5 H11 N3 O2	145.085	1.512	Positive
Com_985_pos	Glycerol 3-phosphate	C3 H9 O6 P	172.014	1.592	Positive
Com_987_pos	Glycerophosphocholine	C8 H20 N O6 P	257.103	1.337	Positive
Com_990_pos	Palmitoylethanolamide	C18 H37 N O2	299.282	6.408	Positive
Com_992_pos	Deoxycorticosterone 21-glucoside	C27 H40 O8	492.272	5.943	Positive
Com_1047_pos	1-Naphthaleneacetic acid	C12 H10 O2	186.068	5.289	Positive
Com_1058_pos	D-Gluconic acid	C6 H12 O7	196.058	1.323	Positive
Com_1062_pos	Deoxycytidine??5'-monophosphate	C9 H14 N3 O7 P	307.077	4.922	Positive
Com_1080_pos	trans-Aconitic acid	C6 H6 O6	174.017	1.488	Positive
Com_1108_pos	Pyridoxine	C8 H11 N O3	169.074	1.979	Positive
Com_1111_pos	Lupulin A	C30 H46 O11	582.304	6.055	Positive
Com_1133_pos	Methylenesuccinic acid	C5 H6 O4	130.027	2.058	Positive
Com_1165_pos	Palmitoleic acid	C16 H30 O2	254.224	5.865	Positive
Com_1166_pos	6-Methylcoumarin	C10 H8 O2	160.052	5.321	Positive
Com_1211_pos	1-Methyluric acid	C6 H6 N4 O3	182.043	1.169	Positive
Com_1215_pos	5-Phenyl-2,4-pentadienoic acid	C11 H10 O2	174.068	5.287	Positive
Com_1239_pos	Xanthoxyline	C10 H12 O4	196.073	5.215	Positive
Com_1249_pos	Iristectorigenin B	C17 H14 O7	330.074	5.609	Positive
Com_1280_pos	L-Citrulline	C6 H13 N3 O3	175.096	1.347	Positive
Com_1282_pos	Skatole	C9 H9 N	131.073	5.248	Positive
Com_1340_pos	Amphetamine	C9 H13 N	135.105	5.18	Positive
Com_1371_pos	(+/-)-CP 47,497-C7-Hydroxy metabolite	C21 H34 O3	334.251	9.23	Positive
Com_1395_pos	Dehydropachymic Acid	C33 H50 O5	526.366	9.219	Positive
Com_1405_pos	Pelargonidin	C15 H10 O5	270.052	5.345	Positive
Com_1422_pos	L-Asparagine	C4 H8 N2 O3	132.053	1.304	Positive
Com_1428_pos	Phellodensin F	C26 H30 O10	502.184	5.429	Positive
Com_1482_pos	Chikusetsusponin Iva	C42 H66 O14	794.442	7.614	Positive
Com_1488_pos	Cinnamyl acetate	C11 H12 O2	176.084	5.54	Positive
Com_1518_pos	L-Leucyl-L-alanine Hydrate	C9 H18 N2 O3	202.132	1.498	Positive
Com_1520_pos	Bakuchiol	C18 H24 O	256.183	6.753	Positive
Com_1531_pos	(20R)Ginsenoside Rh2	C36 H62 O8	622.442	8.8	Positive
Com_1557_pos	p-Coumaric acid ethyl ester	C11 H12 O3	192.079	5.493	Positive
Com_1561_pos	(-)-Caryophyllene oxide	C15 H24 O	220.183	7	Positive
Com_1572_pos	(5-L-Glutamyl)-L-amino acid	C8 H14 N2 O5	218.09	1.767	Positive
Com_1582_pos	Methyl gallate	C8 H8 O5	184.037	1.423	Positive
Com_1590_pos	Benzoic Acid	C7 H6 O2	122.037	7.262	Positive
Com_1592_pos	Shikonin	C16 H16 O5	270.089	5.289	Positive
Com_1601_pos	Eugenol	C10 H12 O2	164.084	5.642	Positive
Com_1609_pos	Kahweol	C20 H26 O3	314.188	8.39	Positive
Com_1628_pos	Forskolin	C22 H34 O7	410.23	5.848	Positive
Com_1636_pos	Glycyl-L-valine	C7 H14 N2 O3	174.1	1.448	Positive
Com_1653_pos	Atractylenolide II	C15 H20 O2	232.146	5.819	Positive
Com_1666_pos	5-Sulfanyl-1-pentanesulfonamide	C5 H13 N O2 S2	183.038	1.137	Positive
Com_1688_pos	gamma,gamma-Dimethylallyl pyrophosphate	C5 H12 O7 P2	246.006	1.157	Positive
Com_1690_pos	16α-Hydroxyestrone	C18 H22 O3	286.157	7.622	Positive
Com_1692_pos	15-Deoxy-Δ12,14-prostaglandin A1	C20 H30 O3	318.219	8.675	Positive
Com_1703_pos	Diosbulbin B	C19 H20 O6	344.125	5.884	Positive
Com_1707_pos	Loxoprofen	C15 H18 O3	246.126	5.899	Positive
Com_1726_pos	D-Raffinose	C18 H32 O16	526.151	1.488	Positive
Com_1727_pos	3,4-Dimethylbenzoic acid	C9 H10 O2	150.068	5.47	Positive
Com_1734_pos	Guanine	C5 H5 N5 O	151.049	3.762	Positive
Com_1764_pos	Tianshic acid	C18 H37 N O5	347.267	5.667	Positive
Com_1795_pos	Dehydroepiandrosterone (DHEA)	C19 H28 O2	270.198	6.298	Positive
Com_1804_pos	delta-Tridecalactone	C13 H24 O2	212.178	5.921	Positive
Com_1813_pos	Neoandrographolide	C26 H40 O8	480.272	6.055	Positive
Com_1831_pos	PC (16:2e/2:0)	C26 H50 N O7 P	519.333	9.009	Positive
Com_1848_pos	Kuromanin	C21 H20 O11	448.1	5.274	Positive
Com_1862_pos	Linderane	C15 H16 O4	260.104	5.495	Positive
Com_1866_pos	Indole-3-acetic acid	C10 H9 N O2	175.063	5.606	Positive
Com_1894_pos	Cannabidiolic acid	C22 H30 O4	358.214	7.559	Positive
Com_1934_pos	Pseudoephedrine	C10 H15 N O	165.115	6.426	Positive
Com_1935_pos	H-HoArg-OH	C7 H16 N4 O2	188.127	1.328	Positive
Com_1972_pos	Pachymic acid	C33 H52 O5	528.381	9.886	Positive
Com_1984_pos	alpha-Keto-gamma-(methylthio)butyric acid	C5 H8 O3 S	148.019	1.36	Positive
Com_1986_pos	Loureirin A	C17 H18 O4	286.12	5.466	Positive
Com_1989_pos	Xanthine	C5 H4 N4 O2	152.033	4.777	Positive
Com_2000_pos	N6,N6,N6-Trimethyl-L-lysine	C9 H20 N2 O2	188.152	1.254	Positive
Com_2001_pos	Plumbagin	C11 H8 O3	188.047	5.792	Positive
Com_2007_pos	3-Butylidenephthalide	C12 H12 O2	188.084	5.216	Positive
Com_2017_pos	Senkyunolide A	C12 H16 O2	210.125	5.57	Positive
Com_2033_pos	Sibirioside A	C21 H28 O12	472.158	5.583	Positive
Com_2070_pos	Nicotinate ribonucleoside	C11 H13 N O6	255.074	1.466	Positive
Com_2104_pos	Fisetin	C15 H10 O6	286.047	4.926	Positive
Com_2163_pos	1-Methyladenine	C6 H7 N5	149.07	5.343	Positive
Com_2209_pos	Glabrene	C20 H18 O4	322.121	5.497	Positive
Com_2254_pos	2-Phenylphenol	C12 H10 O	170.073	5.702	Positive
Com_2270_pos	Glycitin	C22 H22 O10	446.121	5.954	Positive
Com_2275_pos	Geranylgeraniol	C20 H34 O	290.261	8.442	Positive
Com_2279_pos	Flavokawain B	C17 H16 O4	284.104	5.465	Positive
Com_2301_pos	Docosahexaenoic acid	C22 H32 O2	328.24	9.03	Positive
Com_2342_pos	SDMA	C8 H18 N4 O2	202.143	1.456	Positive
Com_2354_pos	4-Methylumbelliferyl phenylphosphonate	C16 H13 O5 P	316.049	1.161	Positive
Com_2396_pos	Vasicinone	C11 H10 N2 O2	202.074	3.944	Positive
Com_2409_pos	Zeatin-7-N-glucoside	C16 H23 N5 O6	381.163	5.091	Positive
Com_2418_pos	Paeonol	C9 H10 O3	166.063	5.228	Positive
Com_2441_pos	Saikosaponin B2	C42 H68 O13	780.463	9.68	Positive
Com_2468_pos	Artesunate	C19 H28 O8	384.178	5.958	Positive
Com_2490_pos	Cafestol	C20 H28 O3	316.204	6.858	Positive
Com_2491_pos	Apo-13-zeaxanthinone	C18 H26 O2	274.193	7.603	Positive
Com_2498_pos	Linderalactone	C15 H16 O3	244.11	5.656	Positive
Com_2518_pos	N alpha-Acetyl-L-lysine	C8 H16 N2 O3	188.116	1.463	Positive
Com_2530_pos	N-Acetylglucosamine 1-phosphate	C8 H16 N O9 P	301.056	1.635	Positive
Com_2561_pos	Timosaponin A1	C33 H54 O8	578.382	8.878	Positive
Com_2563_pos	Sauchinone	C20 H20 O6	356.126	5.379	Positive
Com_2590_pos	Calceolarioside B	C23 H26 O11	478.146	5.472	Positive
Com_2634_pos	β-Estradiol	C18 H24 O2	272.178	6.328	Positive
Com_2647_pos	Ophiopogonanone E	C19 H20 O7	360.121	5.707	Positive
Com_2654_pos	Ligustilide	C12 H14 O2	190.099	5.779	Positive
Com_2657_pos	Osalmide	C13 H11 N O3	229.074	5.42	Positive
Com_2692_pos	Phytolaccagenin	C31 H48 O7	532.34	7.14	Positive
Com_2710_pos	Eriodictyol	C15 H12 O6	288.063	5.659	Positive
Com_2714_pos	Nepodin	C13 H12 O3	216.079	5.291	Positive
Com_2717_pos	Tetranor-12(S)-HETE	C16 H26 O3	248.178	5.515	Positive
Com_2746_pos	7-Demethylsuberosin	C14 H14 O3	230.094	5.485	Positive
Com_2748_pos	Asarylaldehyde	C10 H12 O4	196.073	5.084	Positive
Com_2771_pos	Isoalantolactone	C15 H20 O2	232.146	5.682	Positive
Com_2789_pos	L-lysine	C6 H14 N2 O2	146.105	1.203	Positive
Com_2792_pos	Citrinin	C13 H14 O5	250.084	5.444	Positive
Com_2796_pos	27-Deoxyactein	C37 H56 O10	660.387	8.513	Positive
Com_2798_pos	Schisanhenol	C23 H30 O6	402.204	6.298	Positive
Com_2847_pos	Threonyl carbamoyl adenosine	C15 H20 N6 O8	412.134	5.223	Positive
Com_2893_pos	Roseoside	C19 H30 O8	386.194	5.637	Positive
Com_2920_pos	N-(9H-Purin-6-ylcarbamoyl)threonine	C10 H12 N6 O4	280.092	5.216	Positive
Com_2998_pos	Sugiol	C20 H28 O2	300.209	7.291	Positive
Com_3071_pos	Harpagide	C15 H24 O10	364.137	1.119	Positive
Com_3076_pos	Tyramine	C8 H11 N O	137.084	5.946	Positive
Com_3092_pos	Triptolide	C20 H24 O6	360.157	5.507	Positive
Com_3138_pos	Lactucin	C15 H16 O5	276.1	5.407	Positive
Com_3176_pos	Spermine	C10 H26 N4	202.215	1.209	Positive
Com_3201_pos	Kaji-ichigoside F1	C36 H58 O10	650.403	9.161	Positive
Com_3207_pos	Phe-Pro	C14 H18 N2 O3	262.131	5.351	Positive
Com_3300_pos	3-Acetyl-11-keto-β-boswellic acid	C32 H48 O5	512.351	9.233	Positive
Com_3382_pos	Patchouli alcohol	C15 H26 O	222.198	7.253	Positive
Com_3398_pos	5'-S-Methyl-5'-thioadenosine	C11 H15 N5 O3 S	297.089	5.219	Positive
Com_3404_pos	PC (16:1e/2:0)	C26 H52 N O7 P	521.348	9.604	Positive
Com_3421_pos	3alpha-Dihydrocadambine	C27 H34 N2 O10	546.221	5.237	Positive
Com_3467_pos	L-Asparate	C4 H7 N O4	133.041	1.15	Positive
Com_3469_pos	Puerarin	C21 H20 O9	416.111	5.421	Positive
Com_3489_pos	Indole-3-acetamide	C10 H10 N2 O	174.079	3.948	Positive
Com_3510_pos	Neoprzewaquinone A	C36 H28 O6	556.191	5.388	Positive
Com_3511_pos	methyl oxo pentanoate	C6 H10 O3	130.063	5.494	Positive
Com_3546_pos	Ipriflavone	C18 H16 O3	280.11	5.484	Positive
Com_3568_pos	Methyl heptadecanoate	C18 H36 O2	284.272	8.413	Positive
Com_3573_pos	Lindenenol	C15 H18 O2	230.13	5.762	Positive
Com_3618_pos	Wighteone	C20 H18 O5	338.115	6.242	Positive
Com_3659_pos	(-)-chimonanthine	C22 H26 N4	346.214	8.077	Positive
Com_3686_pos	Fraxinellone	C14 H16 O3	232.11	5.733	Positive
Com_3736_pos	Pro-Leu	C11 H20 N2 O3	228.147	1.286	Positive
Com_3790_pos	Aleuritic Acid	C16 H32 O5	304.225	5.821	Positive
Com_3823_pos	Polydatin	C20 H22 O8	390.13	5.466	Positive
Com_3832_pos	Ethyl oleate	C20 H38 O2	310.287	8.216	Positive
Com_3924_pos	3,4',5-Trimethoxy-trans-stilbene	C17 H18 O3	270.125	5.685	Positive
Com_3926_pos	Cyasterone	C29 H44 O8	520.302	6.596	Positive
Com_3980_pos	Argininosuccinic acid	C10 H18 N4 O6	290.122	1.343	Positive
Com_4094_pos	D-(+)-Octopine	C9 H18 N4 O4	246.132	1.167	Positive
Com_4112_pos	Pimpinellin	C13 H10 O5	246.053	5.148	Positive
Com_4132_pos	1,2-dihydrotanshinquinone	C18 H14 O3	278.094	5.423	Positive
Com_4176_pos	(+/-)12(13)-DiHOME	C18 H34 O4	296.235	8.008	Positive
Com_4232_pos	4',7-Dimethoxyisoflavone	C17 H14 O4	282.089	5.289	Positive
Com_4243_pos	7,8-Dihydroxycoumarin	C9 H6 O4	178.026	5.071	Positive
Com_4252_pos	2-Deoxyribose 1-Phosphate	C5 H11 O7 P	214.024	1.239	Positive
Com_4278_pos	Asp-Phe	C13 H16 N2 O5	280.106	5.34	Positive
Com_4307_pos	N-Feruloyl putrescine	C14 H20 N2 O3	264.147	5.384	Positive
Com_4321_pos	Dl-Glyceraldehyde3-phosphate	C3 H7 O6 P	169.998	1.634	Positive
Com_4362_pos	Angeloyl-(+)-gomisin K3	C28 H36 O7	484.244	7.115	Positive
Com_4397_pos	3-Chloro-L-tyrosine	C9 H10 Cl N O3	215.034	1.143	Positive
Com_4438_pos	Tenuifolin	C36 H56 O12	680.38	6.243	Positive
Com_4470_pos	Isoxanthohumol	C21 H22 O5	354.147	5.568	Positive
Com_4477_pos	Yangonin	C15 H14 O4	258.089	5.696	Positive
Com_4500_pos	Sec-O-Glucosylhamaudol	C21 H26 O10	438.152	5.745	Positive
Com_4510_pos	N-Sinapoylputrescine	C15 H22 N2 O4	294.158	5.547	Positive
Com_4534_pos	Eriodictyol-7-O-glucoside	C21 H22 O11	450.118	5.335	Positive
Com_4542_pos	Rhamnetin	C16 H12 O7	316.058	4.821	Positive
Com_4558_pos	Demethylnobiletin	C20 H20 O8	388.116	5.725	Positive
Com_4564_pos	Luteolin 7-glucuronide	C21 H18 O12	462.08	4.941	Positive
Com_4687_pos	Alisol B 23-acetate	C32 H50 O5	514.366	9.582	Positive
Com_4697_pos	8Z,11Z,14Z-Eicosatrienoic acid	C20 H34 O2	306.254	8.428	Positive
Com_4736_pos	Corylin	C20 H16 O4	320.105	6.335	Positive
Com_4765_pos	Schizandrol A	C24 H32 O7	432.215	5.88	Positive
Com_4800_pos	Ginsenoside-Ro	C48 H76 O19	956.495	8.528	Positive
Com_4814_pos	Oleoyl ethanolamide	C20 H39 N O2	325.298	8.998	Positive
Com_4824_pos	Isohomovanillic acid	C9 H10 O4	182.058	5.211	Positive
Com_4837_pos	(1S,2S)-Nicotine1-oxide	C10 H14 N2 O	178.111	5.403	Positive
Com_4856_pos	Lawsone	C10 H6 O3	174.032	5.496	Positive
Com_4933_pos	Tigloylgomisin H	C28 H36 O8	500.241	5.959	Positive
Com_4970_pos	Dehydrocholic acid	C24 H34 O5	402.238	8.266	Positive
Com_4973_pos	Ganoderic acid H	C32 H44 O9	572.3	6.271	Positive
Com_5019_pos	Cinnamoyl tyramine	C17 H17 N O2	267.126	5.82	Positive
Com_5071_pos	6-Hydroxyflavone	C15 H10 O3	238.063	5.794	Positive
Com_5107_pos	N-Acetyl-Asp-Glu	C11 H16 N2 O8	304.092	5.835	Positive
Com_5186_pos	Docosatrienoic acid	C22 H38 O2	334.284	10.49	Positive
Com_5204_pos	Avocadyne 1-acetate	C19 H34 O4	308.235	7.839	Positive
Com_5246_pos	Isomucronulatol	C17 H18 O5	302.115	5.051	Positive
Com_5274_pos	cis-Resveratrol	C14 H12 O3	228.079	5.431	Positive
Com_5279_pos	Arglabin	C15 H18 O3	246.125	5.562	Positive
Com_5287_pos	6-Formyl-isoophiopogonanone A	C19 H16 O7	356.089	5.25	Positive
Com_5374_pos	Suberosin	C15 H16 O3	244.11	5.359	Positive
Com_5439_pos	Arabidopyl ketoadipic acid	C15 H14 O9	338.064	5.246	Positive
Com_5494_pos	Bisdemethoxycurcumin	C19 H16 O4	308.104	5.29	Positive
Com_5499_pos	Pantetheine	C11 H22 N2 O4 S	278.13	5.542	Positive
Com_5531_pos	Methyl palmitate	C17 H34 O2	270.256	8.942	Positive
Com_5559_pos	Neonuezhenide	C31 H42 O18	702.24	5.812	Positive
Com_5570_pos	Raceanisodamine	C17 H23 N O4	305.163	5.702	Positive
Com_5593_pos	beta-Acetoxyisovalerylalkannin	C23 H26 O8	430.161	5.409	Positive
Com_5595_pos	Neocryptotanshinone	C19 H22 O4	314.152	7.09	Positive
Com_5761_pos	Neomangiferin	C25 H28 O16	584.135	1.462	Positive
Com_5785_pos	Peucedanol	C14 H16 O5	264.1	5.507	Positive
Com_5839_pos	N-[(-)-Jasmonoyl]-(L)-Isoleucine	C18 H29 N O4	323.21	5.418	Positive
Com_5840_pos	Avicularin	C20 H18 O11	434.085	5.588	Positive
Com_5906_pos	Kinetin 9-riboside	C15 H17 N5 O5	347.121	3.869	Positive
Com_5908_pos	9-Oxo-10(E),12(E)-octadecadienoic acid	C18 H30 O3	294.219	8.195	Positive
Com_5920_pos	3',5,7-Trihydroxy-4'-methoxyflavanone	C16 H14 O6	302.079	5.714	Positive
Com_5929_pos	Lobetyolin	C20 H28 O8	396.178	5.758	Positive
Com_5956_pos	Lithosprmoside	C14 H19 N O8	329.111	5.162	Positive
Com_6014_pos	Euphorbiasteroid	C32 H40 O8	552.27	8.446	Positive
Com_6017_pos	pteroside A	C21 H30 O8	410.192	5.953	Positive
Com_6033_pos	Tricin 4'-O-(beta-guaiacylglyceryl) ether 5-O-hexoside	C33 H36 O16	688.203	1.478	Positive
Com_6123_pos	Phytanic acid	C20 H40 O2	312.303	8.062	Positive
Com_6125_pos	Mogroside III	C48 H82 O19	962.542	9.692	Positive
Com_6202_pos	4-Hydroxymephenytoin	C12 H14 N2 O3	234.1	5.255	Positive
Com_6264_pos	Ganoderic acid C6	C30 H42 O8	530.286	7.808	Positive
Com_6313_pos	1-Monopalmitin	C19 H38 O4	330.277	9.267	Positive
Com_6344_pos	Poricoic acid A	C31 H46 O5	498.334	9.745	Positive
Com_6552_pos	Praeruptorin B	C24 H26 O7	426.166	5.545	Positive
Com_6666_pos	O-Feruloyl 4-hydroxylcoumarin	C19 H14 O6	338.079	5.37	Positive
Com_6697_pos	Poricoic acid B	C30 H44 O5	484.319	8.826	Positive
Com_6710_pos	Apigenin C-pentoside	C20 H18 O9	402.096	5.573	Positive
Com_6718_pos	Methyl oleate	C19 H36 O2	296.271	9.149	Positive
Com_6721_pos	tZROG	C21 H31 N5 O10	513.207	5.203	Positive
Com_6725_pos	11-Deoxy prostaglandin F1α	C20 H36 O4	362.246	9.79	Positive
Com_6764_pos	Isobavachalcone	C20 H20 O4	324.136	5.316	Positive
Com_6850_pos	IAA-Glu	C15 H16 N2 O5	304.106	5.283	Positive
Com_6864_pos	PC (18:4e/2:0)	C28 H50 N O7 P	543.333	9.079	Positive
Com_6881_pos	Ganoderic acid C2	C30 H46 O7	518.325	7.407	Positive
Com_6951_pos	Arenobufagin	C24 H32 O6	416.22	6.298	Positive
Com_7033_pos	Kavain	C14 H14 O3	230.094	5.228	Positive
Com_7210_pos	Trillin	C33 H52 O8	576.366	6.906	Positive
Com_7258_pos	Isosilybin	C25 H22 O10	482.121	5.248	Positive
Com_7289_pos	5-Ethyl-2'-deoxyuridine	C11 H16 N2 O5	256.106	3.953	Positive
Com_7320_pos	Kuwanon A	C25 H24 O6	420.157	5.273	Positive
Com_7345_pos	Oryzalexin E	C20 H32 O2	304.24	6.634	Positive
Com_7363_pos	Methylophiopogonone A	C19 H16 O6	340.095	5.182	Positive
Com_7445_pos	1,11-Undecanedicarboxylic acid	C13 H24 O4	244.167	5.269	Positive
Com_7575_pos	Aloesin	C19 H22 O9	394.126	5.511	Positive
Com_7636_pos	Ganoderic acid A	C30 H44 O7	516.31	8.599	Positive
Com_7741_pos	MAG (18:1)	C21 H40 O4	356.292	8.21	Positive
Com_7822_pos	Baohuoside I	C27 H30 O10	514.183	5.397	Positive
Com_7849_pos	PC (22:6e/18:3)	C48 H80 N O7 P	813.552	11.087	Positive
Com_7854_pos	Phenylacetylglutamine	C13 H16 N2 O4	264.111	5.279	Positive
Com_7960_pos	Schisantherin E	C30 H34 O9	538.22	5.462	Positive
Com_8049_pos	Cucurbitacin E	C32 H44 O8	556.306	6.002	Positive
Com_8078_pos	Diflucortolone pivalate	C27 H36 F2 O5	478.26	6.442	Positive
Com_8351_pos	Danshenol C	C21 H20 O4	336.135	5.548	Positive
Com_8363_pos	Isotanshinone IIA	C19 H18 O3	294.126	5.225	Positive
Com_8385_pos	Bufotaline	C26 H36 O6	444.25	5.934	Positive
Com_8439_pos	Cucurbitacin I	C30 H42 O7	514.292	7.184	Positive
Com_8611_pos	LysoPC 20:4	C28 H50 N O7 P	543.332	8.859	Positive
Com_8730_pos	Dehydroeffusol	C17 H14 O2	250.1	5.43	Positive
Com_8733_pos	Corylifol A	C25 H26 O4	390.183	5.557	Positive
Com_8751_pos	Oridonin	C20 H28 O6	364.188	5.548	Positive
Com_8966_pos	6''-o-acetylgenistin	C23 H22 O11	474.118	5.967	Positive
Com_9079_pos	Lysopa 16:0	C19 H39 O7 P	410.245	11.104	Positive
Com_9132_pos	N', N''-DiSinapoylspermidine	C29 H39 N3 O8	557.272	5.825	Positive
Com_1_pos	L-Glutamic acid	C5 H9 N O4	147.053	1.339	Positive
Com_3_pos	Coumarin	C9 H6 O2	146.037	7.255	Positive
Com_9_pos	Kaempferol	C15 H10 O6	286.047	5.642	Positive
Com_16_pos	Quercetin	C15 H10 O7	302.042	5.542	Positive
Com_21_pos	Salicylic acid	C7 H6 O3	138.032	1.478	Positive
Com_22_pos	4-Hydroxy-2,5-dimethyl-3(2H)furanone	C6 H8 O3	128.047	1.468	Positive
Com_29_pos	Isoferulic acid	C10 H10 O4	194.058	7.203	Positive
Com_57_pos	Ginkgetin	C32 H22 O10	566.12	7.035	Positive
Com_91_pos	Laricitrin	C16 H12 O8	332.053	5.535	Positive
Com_97_pos	Sciadopitysin	C33 H24 O10	580.136	7.887	Positive
Com_101_pos	Vitamin C	C6 H8 O6	176.032	1.641	Positive
Com_105_pos	C-hexosyl-luteolin O-p-coumaroylhexoside	C36 H36 O18	756.189	5.619	Positive
Com_108_pos	Pheophorbide A	C35 H36 N4 O5	592.268	10.602	Positive
Com_131_pos	Isorhamnetin	C16 H12 O7	334.068	5.459	Positive
Com_137_pos	Pantothenic acid	C9 H17 N O5	219.111	5.109	Positive
Com_166_pos	Robinin	C33 H40 O19	740.214	5.458	Positive
Com_173_pos	D-threo-Isocitric acid	C6 H8 O7	192.027	2.343	Positive
Com_184_pos	Reduced glutathione	C10 H17 N3 O6 S	307.083	1.926	Positive
Com_186_pos	Myricetin	C15 H10 O8	318.037	5.441	Positive
Com_191_pos	Smyrindioloside	C20 H24 O10	424.138	5.551	Positive
Com_202_pos	Syringetin	C17 H14 O8	346.069	5.645	Positive
Com_209_pos	Xanthurenic acid	C10 H7 N O4	205.037	5.224	Positive
Com_216_pos	MAG (18:3)	C21 H36 O4	352.261	8.14	Positive
Com_225_pos	Typhaneoside	C34 H42 O20	374.122	5.457	Positive
Com_235_pos	Adenosine	C10 H13 N5 O4	267.096	3.369	Positive
Com_251_pos	Dihydrojasmone	C11 H18 O	166.136	7.266	Positive
Com_286_pos	Sodium Houttuyfonate	C14 H27 Na O5 S	330.146	5.506	Positive
Com_305_pos	12,13-EODE	C18 H32 O3	296.235	6.26	Positive
Com_306_pos	Taxifolin	C15 H12 O7	304.058	5.133	Positive
Com_320_pos	Olivetol	C11 H16 O2	180.115	6.182	Positive
Com_322_pos	Adenosine 5'-monophosphate	C10 H14 N5 O7 P	347.063	1.731	Positive
Com_337_pos	Propylparaben	C10 H12 O3	180.079	5.226	Positive
Com_385_pos	Dihydrothymine	C5 H8 N2 O2	128.058	1.409	Positive
Com_409_pos	(+)-Dihydrojasmonic acid	C12 H20 O3	212.141	6.801	Positive
Com_440_pos	Sinapinic acid	C11 H12 O5	104.047	1.567	Positive
Com_462_pos	Sclareol Glycol	C16 H30 O2	254.224	7.309	Positive
Com_467_pos	Methyl Dihydrojasmonate	C13 H22 O3	226.157	5.498	Positive
Com_506_pos	Dihydromyricetin	C15 H12 O8	320.053	4.946	Positive
Com_520_pos	m-Cresol	C7 H8 O	108.058	7.263	Positive
Com_545_pos	Wogonoside	C22 H20 O11	460.101	5.554	Positive
Com_584_pos	L(-)-Malic acid	C4 H6 O5	134.021	1.706	Positive
Com_595_pos	L-serine	C3 H7 N O3	105.042	1.299	Positive
Com_604_pos	Thioctic acid	C8 H14 O2 S2	206.043	1.484	Positive
Com_670_pos	Artemisinin	C15 H22 O5	282.147	6.051	Positive
Com_677_pos	TBHQ	C10 H14 O2	166.099	5.661	Positive
Com_726_pos	Sepiapterin	C9 H11 N5 O3	237.085	1.449	Positive
Com_771_pos	Griffonilide	C8 H8 O4	168.042	1.454	Positive
Com_803_pos	Methyl jasmonate	C13 H20 O3	224.141	7.178	Positive
Com_904_pos	L-Saccharopine	C11 H20 N2 O6	276.136	6.968	Positive
Com_911_pos	Thymidine 5'-diphosphate	C10 H16 N2 O11 P2	402.025	1.636	Positive
Com_920_pos	Diosmetin	C16 H12 O6	300.063	5.636	Positive
Com_934_pos	Naringenin	C15 H12 O5	272.068	5.595	Positive
Com_1055_pos	9,17-Octadecadiene-12,14-diyne-1,11,16-triol	C18 H26 O3	290.188	6.328	Positive
Com_1079_pos	L-5-Hydroxytryptophan	C11 H12 N2 O3	220.085	3.948	Positive
Com_1276_pos	Pterosin B	C14 H18 O2	218.131	5.574	Positive
Com_1287_pos	Gossypol	C30 H30 O8	518.195	5.291	Positive
Com_1349_pos	Deoxyarbutin	C11 H14 O3	194.094	5.579	Positive
Com_1413_pos	4-Hydroxy-6-methylquinoline-3-carboxylic acid	C11 H9 N O3	203.058	3.946	Positive
Com_1432_pos	Isosinensetin	C20 H20 O7	372.12	5.304	Positive
Com_1455_pos	Przewaquinone A	C19 H18 O4	310.12	5.442	Positive
Com_1493_pos	Kinsenoside	C10 H16 O8	264.085	1.458	Positive
Com_1526_pos	Momordin Ic	C41 H64 O13	764.432	9.089	Positive
Com_1560_pos	Pratensein-7-O-glucoside	C22 H22 O11	462.115	5.495	Positive
Com_1584_pos	(+)-epipinoresinol-4-O-beta-D-glucoside	C26 H32 O11	520.194	5.291	Positive
Com_1585_pos	Cantharidin	C10 H12 O4	228.1	5.574	Positive
Com_1663_pos	Histidine	C6 H9 N3 O2	155.069	1.286	Positive
Com_1773_pos	Sattabacin	C13 H18 O2	206.131	5.771	Positive
Com_1965_pos	LPC 18:3	C26 H48 N O7 P	517.317	8.709	Positive
Com_2013_pos	Pectolinarigenin	C17 H14 O6	314.079	6.789	Positive
Com_2020_pos	Combretastatin A4	C18 H20 O5	316.131	5.681	Positive
Com_2050_pos	Acetyl-trans-resveratrol	C20 H18 O6	354.11	5.291	Positive
Com_2064_pos	Guaiacol	C7 H8 O2	124.052	6.804	Positive
Com_2119_pos	Androsin	C15 H20 O8	328.115	5.879	Positive
Com_2122_pos	Stachyose	C24 H42 O21	666.222	1.447	Positive
Com_2188_pos	Mycophenolic acid	C17 H20 O6	302.115	5.463	Positive
Com_2247_pos	Naringin	C27 H32 O14	580.178	5.48	Positive
Com_2350_pos	Sinapyl Alcohol	C11 H14 O4	210.089	5.581	Positive
Com_2471_pos	N6-Succinyl Adenosine	C14 H17 N5 O8	383.108	5.092	Positive
Com_2531_pos	Ferulic acid O-hexoside	C16 H20 O9	356.111	5.295	Positive
Com_2545_pos	Linoleic acid	C18 H32 O2	280.24	7.981	Positive
Com_2653_pos	MAG (18:2)	C21 H38 O4	354.277	8.617	Positive
Com_2809_pos	Muramic acid	C9 H17 N O7	251.1	1.343	Positive
Com_2883_pos	Furanodiene	C15 H20 O	216.152	6.324	Positive
Com_2931_pos	Lycoperodine	C12 H12 N2 O2	216.09	5.413	Positive
Com_3003_pos	Boc-beta-cyano-L-alanine	C9 H14 N2 O4	214.095	4.939	Positive
Com_3034_pos	Salidroside	C14 H20 O7	300.121	5.363	Positive
Com_3064_pos	Leonurine	C14 H21 N3 O5	311.148	5.173	Positive
Com_3162_pos	B Liriopesides B	C39 H62 O12	722.421	9.153	Positive
Com_3271_pos	7-Methoxy-4-methylcoumarin	C11 H10 O3	190.063	7.555	Positive
Com_3285_pos	Sweroside	C16 H22 O9	358.125	5.71	Positive
Com_3331_pos	Cytidine	C9 H13 N3 O5	243.085	1.475	Positive
Com_3348_pos	Methyl arachidonate	C21 H34 O2	318.256	8.703	Positive
Com_3376_pos	Wulignan A1	C20 H22 O5	342.147	5.48	Positive
Com_3548_pos	6-Phosphogluconic acid	C6 H13 O10 P	276.025	1.404	Positive
Com_3632_pos	trans-3,5-Dimethoxy-4-hydroxycinnamaldehyde	C11 H12 O4	208.074	7.326	Positive
Com_3862_pos	Ethyl Coumarin-3-carboxylate	C12 H10 O4	218.058	5.51	Positive
Com_3971_pos	Chrysin 7-O-beta-gentiobioside	C27 H30 O14	578.165	5.248	Positive
Com_4183_pos	Schisandrin C	C22 H24 O6	384.157	5.589	Positive
Com_4217_pos	N'-Formylkynurenine	C11 H12 N2 O4	236.08	3.138	Positive
Com_4235_pos	N-[(Tert-butoxy)carbonyl]-L-tryptophan	C16 H20 N2 O4	304.142	5.673	Positive
Com_4271_pos	ladanein	C17 H14 O6	314.079	5.421	Positive
Com_4291_pos	Flavokawain A	C18 H18 O5	314.115	5.703	Positive
Com_4306_pos	Ziyuglycoside I	C41 H66 O13	766.448	8.874	Positive
Com_4787_pos	Xanthurenic acid O-hexoside	C16 H17 N O9	367.09	4.793	Positive
Com_4950_pos	Orcinol glucoside	C13 H18 O7	286.105	5.24	Positive
Com_5023_pos	Protosappanin B	C16 H16 O6	304.094	5.705	Positive
Com_5302_pos	Secoisolariciresinol diglucoside	C32 H46 O16	686.279	5.647	Positive
Com_5344_pos	Melatonin	C13 H16 N2 O2	232.121	5.298	Positive
Com_5541_pos	beta-Alanine methyl ester hydrochloride	C4 H10 Cl N O2	139.039	4.015	Positive
Com_5876_pos	Lapachol	C15 H14 O3	242.094	5.687	Positive
Com_6355_pos	S-Adenosyl-L-homocysteine	C14 H20 N6 O5 S	384.121	5.384	Positive
Com_6425_pos	Isomaltose	C12 H22 O11	342.116	1.31	Positive
Com_7551_pos	10-Formyl-THF	C20 H23 N7 O7	473.165	5.057	Positive
Com_8447_pos	C-pentosyl-luteolin-C-hexoside	C26 H28 O15	580.142	5.41	Positive
Com_3_neg	(1R,3R,4R,5R)-(-)-Quinic acid	C7 H12 O6	192.064	1.635	Negative
Com_7_neg	D-(+)-Malic acid	C4 H6 O5	134.022	1.702	Negative
Com_10_neg	C-pentosyl-apeignin O-feruloylhexoside	C36 H36 O17	740.195	5.717	Negative
Com_13_neg	Sucrose	C12 H22 O11	342.116	1.495	Negative
Com_16_neg	Ascorbic acid	C6 H8 O6	176.032	1.623	Negative
Com_23_neg	Ginkgolic acid (C13:0)	C20 H32 O3	320.235	11.153	Negative
Com_24_neg	2-Oxoglutaric acid	C5 H6 O5	146.022	2.349	Negative
Com_25_neg	Ginkgolic Acid C15:1	C22 H34 O3	346.251	11.325	Negative
Com_26_neg	L-Threonic acid	C4 H8 O5	136.037	1.401	Negative
Com_28_neg	Narcissoside	C28 H32 O16	624.169	5.643	Negative
Com_29_neg	Citric acid	C6 H8 O7	192.028	2.35	Negative
Com_32_neg	Grosvenorine	C33 H40 O19	740.217	5.464	Negative
Com_43_neg	Quinic acid	C7 H12 O6	192.064	5.111	Negative
Com_44_neg	D-Xylonic acid	C5 H10 O6	166.048	1.38	Negative
Com_46_neg	D-(-)-Fructose	C6 H12 O6	180.064	1.324	Negative
Com_54_neg	Gluconic acid	C6 H12 O7	196.058	1.339	Negative
Com_58_neg	Methyl-beta-galactopyranoside	C7 H14 O6	194.079	1.367	Negative
Com_64_neg	D-Glucono-1,5-lactone	C6 H10 O6	238.069	1.599	Negative
Com_66_neg	Quercetin-3β-D-glucoside	C21 H20 O12	464.096	5.573	Negative
Com_69_neg	α-D-Mannose 1-phosphate	C6 H13 O9 P	260.03	1.584	Negative
Com_71_neg	D-(+)-Galactose	C6 H12 O6	226.069	1.301	Negative
Com_93_neg	D-(-)-Glutamine	C5 H10 N2 O3	146.069	1.296	Negative
Com_125_neg	Isocitric acid	C6 H8 O7	192.028	1.759	Negative
Com_131_neg	D-(+)-Xylose	C5 H10 O5	150.053	1.577	Negative
Com_150_neg	D-α-Hydroxyglutaric acid	C5 H8 O5	148.037	2.059	Negative
Com_151_neg	β-D-Glucopyranuronic acid	C6 H10 O7	194.043	1.367	Negative
Com_153_neg	Sorbic acid	C6 H8 O2	112.053	1.62	Negative
Com_158_neg	Isorhamnetin-3-glucoside	C22 H22 O12	478.111	5.679	Negative
Com_184_neg	Succinic acid	C4 H6 O4	118.027	2.674	Negative
Com_193_neg	Prostaglandin A1 ethyl ester	C22 H36 O4	364.262	9.023	Negative
Com_195_neg	Raffinose	C18 H32 O16	504.169	1.504	Negative
Com_196_neg	Citramalic acid	C5 H8 O5	148.037	2.916	Negative
Com_209_neg	Plantagoside	C21 H22 O12	466.111	5.149	Negative
Com_225_neg	Apigenin C-glucoside	C21 H20 O10	432.106	5.784	Negative
Com_227_neg	5-Dehydroquinic acid	C7 H10 O6	190.048	1.451	Negative
Com_242_neg	Gentiopicrin	C16 H20 O9	356.111	5.262	Negative
Com_247_neg	Lactose	C12 H22 O11	388.122	1.29	Negative
Com_262_neg	11-Deoxy prostaglandin F2β	C20 H34 O4	338.246	8.783	Negative
Com_271_neg	Dihydroroseoside	C19 H32 O8	388.21	5.489	Negative
Com_286_neg	(+)-Catechin	C15 H14 O6	290.079	5.079	Negative
Com_292_neg	1,5-Anhydro-D-glucitol	C6 H12 O5	164.069	2.024	Negative
Com_294_neg	Pinoresinol diglucoside	C32 H42 O16	682.248	5.286	Negative
Com_299_neg	Swertiamarin	C16 H22 O10	374.122	5.303	Negative
Com_307_neg	Glutathione (reduced)	C10 H17 N3 O6 S	307.084	1.922	Negative
Com_311_neg	Podocarpusflavone A	C31 H20 O10	552.106	6.7	Negative
Com_326_neg	Hydroxycitric acid	C6 H8 O8	208.022	2.199	Negative
Com_332_neg	Υ-Aminobutyric acid (GABA)	C4 H9 N O2	103.063	1.338	Negative
Com_334_neg	Lactobionic acid	C12 H22 O12	358.111	1.373	Negative
Com_354_neg	Sophoricoside	C21 H20 O10	432.106	5.655	Negative
Com_357_neg	3-Hydroxy-3-Methylpentane-1,5-Dioic Acid	C6 H10 O5	162.053	1.353	Negative
Com_360_neg	Glutaric Acid	C5 H8 O4	132.042	1.343	Negative
Com_383_neg	N-Acetyl-α-D-glucosamine 1-phosphate	C8 H16 N O9 P	301.056	1.604	Negative
Com_384_neg	3-Coumaric acid	C9 H8 O3	164.048	5.191	Negative
Com_389_neg	3-N-butyl-4,5-dihydrophthalide	C12 H16 O2	192.115	5.51	Negative
Com_417_neg	Yuheinoside	C16 H24 O9	360.142	5.012	Negative
Com_432_neg	Acetylharpagide	C17 H26 O11	406.148	5.013	Negative
Com_454_neg	Aurantio-obtusin β-D-glucoside	C23 H24 O12	492.126	5.722	Negative
Com_458_neg	Rhapontigenin 3'-O-glucoside	C21 H24 O9	420.142	5.491	Negative
Com_467_neg	Trehalose 6-phosphate	C12 H23 O14 P	422.082	1.584	Negative
Com_487_neg	MGDG (2:0/8:0)	C19 H34 O10	468.221	6.059	Negative
Com_499_neg	Neocnidilide	C12 H18 O2	194.131	5.51	Negative
Com_501_neg	Homoplantaginin	C22 H22 O11	462.116	5.731	Negative
Com_523_neg	Fumaric acid	C4 H4 O4	116.011	2.759	Negative
Com_529_neg	N-Acetyl-DL-glutamic acid	C7 H11 N O5	189.064	2.455	Negative
Com_558_neg	Bergenin	C14 H16 O9	328.079	5.045	Negative
Com_581_neg	Alanyltyrosine	C12 H16 N2 O4	252.115	6.845	Negative
Com_590_neg	D-Ribulose 5-phosphate	C5 H11 O8 P	230.019	1.606	Negative
Com_608_neg	2-Hydroxyisocaproic Acid	C6 H12 O3	132.079	5.502	Negative
Com_623_neg	L-Glutathione oxidized	C20 H32 N6 O12 S2	612.152	2.479	Negative
Com_641_neg	Limocitrin O-hexoside	C23 H24 O13	508.122	5.681	Negative
Com_643_neg	2-Aminoadipic acid	C6 H11 N O4	161.069	2.238	Negative
Com_677_neg	Glucuronic acid-3,6-lactone	C6 H8 O6	176.032	5.59	Negative
Com_682_neg	Nardosinone	C15 H22 O3	250.157	6.833	Negative
Com_689_neg	Cistanoside F	C21 H28 O13	488.153	5.075	Negative
Com_691_neg	Manninotriose	C18 H32 O16	504.169	1.372	Negative
Com_695_neg	D-Glucaric acid	C6 H10 O8	210.038	1.434	Negative
Com_700_neg	13,14-Dihydro-15-keto Prostaglandin J2	C20 H30 O4	334.215	6.049	Negative
Com_714_neg	Levulinic acid	C5 H8 O3	116.047	5.503	Negative
Com_753_neg	Threonine	C4 H9 N O3	119.058	1.317	Negative
Com_754_neg	Carnosic acid	C20 H28 O4	332.199	8.389	Negative
Com_756_neg	Catalpol	C15 H22 O10	362.122	4.981	Negative
Com_771_neg	D-(-)-Mannitol	C6 H14 O6	182.079	1.33	Negative
Com_796_neg	3-Hydroxy-3-methylglutaric acid	C6 H10 O5	162.053	3.324	Negative
Com_847_neg	6β-Prostaglandin I1	C20 H34 O5	376.225	7.566	Negative
Com_871_neg	DL-Tryptophan	C11 H12 N2 O2	204.09	5.257	Negative
Com_904_neg	3-(4-Hydroxyphenyl)propionic acid	C9 H10 O3	166.063	5.278	Negative
Com_914_neg	Medroxyprogesterone	C22 H32 O3	344.235	10.792	Negative
Com_917_neg	Integrifoside A	C21 H36 O8	416.241	6.253	Negative
Com_919_neg	Salvianolic acid D	C20 H18 O10	418.09	5.727	Negative
Com_963_neg	Sibiricose A5	C22 H30 O14	518.164	5.111	Negative
Com_982_neg	Caffeic aldehyde	C9 H8 O3	164.048	5.605	Negative
Com_1008_neg	trans-zeatin 9-O-glucoside	C16 H23 N5 O6	381.163	5.103	Negative
Com_1021_neg	Sclareolide	C16 H26 O2	250.193	7.679	Negative
Com_1050_neg	Secoisolariciresinol	C20 H26 O6	362.173	5.418	Negative
Com_1086_neg	D(-)-Salicin	C13 H18 O7	332.111	4.704	Negative
Com_1087_neg	Lactitol	C12 H24 O11	344.132	1.392	Negative
Com_1092_neg	Topotecan	C23 H23 N3 O5	421.163	11.194	Negative
Com_1100_neg	alpha-Asarone	C12 H16 O3	208.11	5.511	Negative
Com_1115_neg	Aurantio-obtusin	C17 H14 O7	330.074	5.722	Negative
Com_1181_neg	Uridine monophosphate (UMP)	C9 H13 N2 O9 P	324.036	1.989	Negative
Com_1207_neg	Pelargonin chloride	C27 H31 Cl O15	630.136	5.68	Negative
Com_1259_neg	Jaceosidin	C17 H14 O7	330.074	6.098	Negative
Com_1290_neg	Mevalonic acid	C6 H12 O4	148.074	4.723	Negative
Com_1296_neg	1,2-Benzenedicarboxylic acid	C8 H6 O4	166.027	5.14	Negative
Com_1326_neg	Ketoisophorone	C9 H12 O2	152.084	5.612	Negative
Com_1333_neg	N-Acetylglucosamine	C8 H15 N O6	221.09	1.295	Negative
Com_1337_neg	4-Hydroxyphenylpyruvic acid	C9 H8 O4	180.042	5.148	Negative
Com_1351_neg	Deoxycholic acid	C24 H40 O4	392.293	9.881	Negative
Com_1373_neg	Combretastatin A4 disodium phosphate	C18 H19 O8 P	396.103	1.622	Negative
Com_1384_neg	Epimedin C	C39 H50 O19	822.298	6.063	Negative
Com_1398_neg	Cholic acid	C24 H40 O5	408.288	8.961	Negative
Com_1406_neg	Esculetin	C9 H6 O4	178.027	5.136	Negative
Com_1407_neg	Astilbin	C21 H22 O11	450.117	5.668	Negative
Com_1416_neg	D-Xylulose	C5 H10 O5	150.053	1.41	Negative
Com_1433_neg	Glycine anhydride	C4 H6 N2 O2	132.054	1.281	Negative
Com_1450_neg	Kolavic acid	C20 H30 O4	334.215	9.011	Negative
Com_1503_neg	MGDG (16:3/18:3)	C43 H70 O10	806.518	10.255	Negative
Com_1511_neg	Helicide	C13 H16 O7	284.09	5.486	Negative
Com_1515_neg	Biliverdin	C33 H34 N4 O6	582.25	7.356	Negative
Com_1530_neg	DGMG (18:2)	C33 H58 O14	678.383	8.615	Negative
Com_1532_neg	N-Acetyl-L-leucine	C8 H15 N O3	173.105	5.606	Negative
Com_1538_neg	3,4,5-Trimethoxycinnamic acid	C12 H14 O5	238.084	5.14	Negative
Com_1579_neg	3-O-p-coumaroyl shikimic acid O-hexoside	C22 H26 O12	482.143	5.373	Negative
Com_1585_neg	Kaempferol 3-glucorhamnoside	C27 H30 O15	594.158	5.332	Negative
Com_1641_neg	Adenosine5-phosphosulfate	C10 H13 N5 Na O10 P S	449.001	5.143	Negative
Com_1657_neg	6-Hydroxynicotinic acid	C6 H5 N O3	139.027	5.344	Negative
Com_1685_neg	Delphinidin 3-sophoroside-5-rhamnoside	C33 H41 Cl O21	808.183	5.729	Negative
Com_1715_neg	8-O-acetyl shanzhiside methyl ester	C19 H28 O12	448.159	5.199	Negative
Com_1736_neg	Cyclic adenosine diphosphate-ribose	C15 H21 N5 O13 P2	541.061	1.921	Negative
Com_1762_neg	Glucosamine	C6 H13 N O5	179.079	1.301	Negative
Com_1764_neg	LPC 16:0	C24 H50 N O7 P	541.338	9.623	Negative
Com_1797_neg	Picrotin	C15 H18 O7	310.105	5.771	Negative
Com_1834_neg	Ethyl ferulate	C12 H14 O4	222.089	5.434	Negative
Com_1840_neg	Luteolin	C15 H10 O6	286.048	5.956	Negative
Com_1880_neg	N-Acetylphenylalanine	C11 H13 N O3	207.09	5.5	Negative
Com_1898_neg	Lithospermoside	C14 H19 N O8	329.112	1.433	Negative
Com_1910_neg	Pinoresinol 4-O-glucoside	C26 H32 O11	520.194	5.286	Negative
Com_1940_neg	Resibufogenin	C24 H32 O4	384.23	8.96	Negative
Com_2054_neg	9-Hydroxy-(10E,12Z,15Z)-Octadecatrienoic Acid	C18 H30 O3	294.219	7.646	Negative
Com_2068_neg	Nodakenin	C20 H24 O9	408.142	5.23	Negative
Com_2111_neg	Gardenoside	C17 H24 O11	404.132	5.095	Negative
Com_2152_neg	MGMG (18:2)	C27 H48 O9	516.33	8.927	Negative
Com_2209_neg	Nebularine	C10 H12 N4 O4	252.085	2.19	Negative
Com_2220_neg	Curdione	C15 H24 O2	236.178	5.689	Negative
Com_2229_neg	Hypoxanthine-9-beta-D-Arabinofuranoside	C10 H12 N4 O5	268.081	4.791	Negative
Com_2245_neg	FAHFA (2:0/16:0)	C18 H34 O4	314.246	7.55	Negative
Com_2255_neg	1,N6-Etheno-2-Deoxy-Adenosine	C12 H13 N5 O3	275.101	4.921	Negative
Com_2303_neg	Octanedioic acid	C8 H14 O4	174.089	4.993	Negative
Com_2306_neg	2-Oxoadipic acid	C6 H8 O5	160.037	1.37	Negative
Com_2322_neg	Ajugol	C15 H24 O9	348.143	5.051	Negative
Com_2362_neg	7-O-Ethylmorroniside	C19 H30 O11	434.18	5.42	Negative
Com_2379_neg	Abscisic acid	C15 H20 O4	264.136	5.922	Negative
Com_2409_neg	Galloylpaeoniflorin	C30 H32 O15	632.174	5.182	Negative
Com_2442_neg	Toosendanin	C30 H38 O11	574.241	5.474	Negative
Com_2456_neg	Sinapoyl O-hexoside	C17 H22 O10	386.122	5.303	Negative
Com_2480_neg	N-Sinapoylagmatine	C16 H24 N4 O4	336.179	6.235	Negative
Com_2507_neg	Vitamin B2	C17 H20 N4 O6	376.138	5.591	Negative
Com_2515_neg	Nicotianamine	C12 H21 N3 O6	303.143	1.273	Negative
Com_2529_neg	MGDG (16:3/16:3)	C41 H66 O10	778.487	9.662	Negative
Com_2556_neg	Cyanin chloride	C27 H31 Cl O16	646.13	5.581	Negative
Com_2665_neg	Forsythoside B	C34 H44 O19	756.245	5.305	Negative
Com_2686_neg	L-Tyrosine	C9 H11 N O3	181.074	2.555	Negative
Com_2793_neg	Asp-glu	C9 H14 N2 O7	262.08	1.856	Negative
Com_2847_neg	p-Anisaldehyde	C8 H8 O2	136.053	5.509	Negative
Com_2981_neg	Albiflorin	C23 H28 O11	480.163	5.258	Negative
Com_2982_neg	Nicotinamide adenine dinucleotide	C21 H27 N7 O14 P2	627.132	1.913	Negative
Com_2999_neg	5,7,3',4',5'-Pentahydroxyflavone	C15 H10 O7	302.043	4.958	Negative
Com_3059_neg	OxPG (18:0-18:2+2O)	C42 H79 O12 P	806.519	9.222	Negative
Com_3063_neg	Cistanoside D	C31 H40 O15	652.237	5.266	Negative
Com_3102_neg	Malonic acid	C3 H4 O4	104.011	1.365	Negative
Com_3139_neg	2-Ethyl-3-hydroxy-4H-pyran-4-one	C7 H8 O3	140.047	5.139	Negative
Com_3141_neg	Tuberonic acid hexoside	C18 H28 O9	388.174	5.837	Negative
Com_3151_neg	1,4-dihydro-1-Methyl-4-oxo-3-pyridinecarboxamide	C7 H8 N2 O2	152.058	5.252	Negative
Com_3153_neg	Camelliaside B	C32 H38 O19	726.201	5.436	Negative
Com_3182_neg	Lumichrome	C12 H10 N4 O2	242.079	5.253	Negative
Com_3187_neg	Poncirin	C28 H34 O14	594.197	7.329	Negative
Com_3213_neg	Resveratrol	C14 H12 O3	228.079	5.422	Negative
Com_3226_neg	Daurisoline	C37 H42 N2 O6	610.302	6.027	Negative
Com_3256_neg	5-Aminosalicylic Acid	C7 H7 N O3	153.043	6.157	Negative
Com_3263_neg	Silychristin	C25 H22 O10	482.124	5.359	Negative
Com_3314_neg	Pseudolaric Acid B	C23 H28 O8	432.178	6.454	Negative
Com_3340_neg	Guanosine	C10 H13 N5 O5	283.092	3.747	Negative
Com_3350_neg	Calycosin-7-O-β-D-glucoside	C22 H22 O10	492.126	5.967	Negative
Com_3382_neg	(S)-Zearalanone	C18 H24 O5	320.162	6.704	Negative
Com_3430_neg	1-O-Feruloyl quinic acid	C17 H20 O9	368.111	5.425	Negative
Com_3435_neg	4-Hydroxyisoleucine	C6 H13 N O3	147.09	5.113	Negative
Com_3471_neg	Arbutin	C12 H16 O7	272.09	2.637	Negative
Com_3507_neg	LPC 18:2	C26 H50 N O7 P	565.338	9.006	Negative
Com_3580_neg	Protobioside	C45 H74 O18	902.488	8.519	Negative
Com_3587_neg	C-hexosyl-chrysoeriol O-feruloylhexoside	C38 H40 O19	800.216	5.727	Negative
Com_3592_neg	Urolithin A	C13 H8 O4	228.042	5.651	Negative
Com_3600_neg	Loganic acid	C16 H24 O10	376.137	5.162	Negative
Com_3614_neg	Paeonolide	C20 H28 O12	460.158	5.367	Negative
Com_3617_neg	Naringin Dihydrochalcone	C27 H34 O14	582.196	5.706	Negative
Com_3690_neg	Akebia saponin D	C47 H76 O18	928.503	9.552	Negative
Com_3735_neg	17α-Hydroxypregnenolone	C21 H32 O3	332.235	11.027	Negative
Com_3799_neg	Prim-O-glucosylcimifugin	C22 H28 O11	468.165	11.163	Negative
Com_3889_neg	3-Carene	C10 H16	136.125	5.512	Negative
Com_3956_neg	15-Deoxy-δ12,14 -Prostaglandin J2	C20 H28 O3	316.204	6.312	Negative
Com_3983_neg	Triethyl citrate	C12 H20 O7	276.121	5.259	Negative
Com_3989_neg	Guanosine monophosphate (GMP)	C10 H14 N5 O8 P	363.058	2.124	Negative
Com_3998_neg	Nodakenetin	C14 H14 O4	246.089	5.314	Negative
Com_4029_neg	5-Methyluridine	C10 H14 N2 O6	258.085	3.252	Negative
Com_4038_neg	Arabidopyl shikimic acid	C16 H16 O9	352.08	4.931	Negative
Com_4185_neg	LysoPC 15:0	C23 H48 N O7 P	481.316	9.622	Negative
Com_4235_neg	Benzoyleneurea	C8 H6 N2 O2	162.043	6.063	Negative
Com_4244_neg	Obacunone	C26 H30 O7	454.197	5.327	Negative
Com_4352_neg	Genipin	C11 H14 O5	226.084	5.43	Negative
Com_4412_neg	7beta-Hydroxylathyrol	C20 H30 O5	350.209	8.223	Negative
Com_4579_neg	N-Acetylaspartate	C6 H9 N O5	175.049	1.4	Negative
Com_4602_neg	6-Gingerol	C17 H26 O4	294.183	7.509	Negative
Com_4746_neg	Complanatuside	C28 H32 O16	624.169	5.292	Negative
Com_4757_neg	Rhodionin	C21 H20 O11	448.102	5.159	Negative
Com_4759_neg	Corchorifatty acid F	C18 H32 O5	328.225	6.28	Negative
Com_4763_neg	Tenuifoliside A	C31 H38 O17	682.212	5.359	Negative
Com_4911_neg	Alpha-Cyperone	C15 H22 O	218.167	5.69	Negative
Com_4937_neg	16-(Hexopyranosyloxy)-7-hydroxy-8,9-epoxypimaran-18-oic acid	C26 H42 O10	514.278	5.879	Negative
Com_5074_neg	Glycitein	C16 H12 O5	284.069	5.964	Negative
Com_5186_neg	Ixoside	C16 H20 O11	388.101	5.445	Negative
Com_5203_neg	Syringic acid	C9 H10 O5	198.053	2.079	Negative
Com_5321_neg	Antiarol	C9 H12 O4	184.074	5.231	Negative
Com_5343_neg	S-(-)-Cotinine	C10 H12 N2 O	176.095	3.949	Negative
Com_5349_neg	Xanthosine	C10 H12 N4 O6	284.076	4.778	Negative
Com_5385_neg	Curculigoside	C22 H26 O11	466.147	5.346	Negative
Com_5408_neg	O-methylnaringenin C-pentoside	C21 H22 O9	418.127	5.308	Negative
Com_5448_neg	L-Cystine	C6 H12 N2 O4 S2	240.025	1.929	Negative
Com_5476_neg	Panaxydol	C17 H24 O2	260.178	7.618	Negative
Com_5506_neg	2-(Dimethylamino)Guanosine	C12 H17 N5 O5	311.122	1.873	Negative
Com_5551_neg	D-3-Phosphoglyceric acid	C3 H7 O7 P	185.993	12.004	Negative
Com_5581_neg	Ophiopogonin D	C44 H70 O16	854.465	7.68	Negative
Com_5588_neg	Quinic acid O-di-glucuronic acid	C19 H28 O18	544.125	5.866	Negative
Com_5625_neg	5-O-Methylvisammioside	C22 H28 O10	452.168	5.029	Negative
Com_5640_neg	LPC 18:1	C26 H52 N O7 P	567.354	9.595	Negative
Com_5701_neg	Jasmonic acid	C12 H18 O3	210.126	8.513	Negative
Com_5783_neg	di-C,C-pentosyl-luteolin	C25 H26 O14	550.132	5.771	Negative
Com_5899_neg	Vincristine	C46 H56 N4 O10	824.403	6.108	Negative
Com_5964_neg	Plantamajoside	C29 H36 O16	640.201	5.241	Negative
Com_5971_neg	Isoliquiritin apioside	C26 H30 O13	550.17	5.419	Negative
Com_6009_neg	3-Amino-4-methylpentanoic acid	C6 H13 N O2	131.095	0.267	Negative
Com_6045_neg	3-Hydroxyhippuric Acid	C9 H9 N O4	195.053	5.273	Negative
Com_6055_neg	Asperulosid	C18 H22 O11	414.116	5.442	Negative
Com_6144_neg	L-Glutathione (reduced)	C10 H17 N3 O6 S	307.084	4.832	Negative
Com_6155_neg	Acetaminophen	C8 H9 N O2	151.064	5.305	Negative
Com_6255_neg	DGDG (16:3/18:3)	C49 H80 O15	954.556	11.674	Negative
Com_6280_neg	Oleuropein	C25 H32 O13	540.185	5.133	Negative
Com_6331_neg	Heteroclitin D	C27 H30 O8	482.196	5.383	Negative
Com_6560_neg	4-Ethylphenol	C8 H10 O	122.073	5.465	Negative
Com_6576_neg	Docetaxel	C43 H53 N O14	807.35	4.921	Negative
Com_6621_neg	(-)-secoisolariciresinol	C20 H26 O6	362.173	5.229	Negative
Com_6854_neg	Gambogenic acid	C38 H46 O8	630.318	5.817	Negative
Com_6876_neg	Icariin	C33 H40 O15	676.236	5.273	Negative
Com_6976_neg	Artemether	C16 H26 O5	298.178	5.924	Negative
Com_7128_neg	Dioscin	C45 H72 O16	868.481	8.893	Negative
Com_7143_neg	6-hydroxy-7,8-dimethoxycoumarin	C11 H10 O5	222.052	4.93	Negative
Com_7144_neg	Sinapaldehyde glucoside	C17 H22 O9	370.126	5.077	Negative
Com_7145_neg	Esculin	C15 H16 O9	340.08	5.155	Negative
Com_7186_neg	(-)-3-(3,4-Dihydroxyphenyl)-2-methylalanine	C10 H13 N O4	211.085	4.006	Negative
Com_7210_neg	Beta-Lactose	C12 H22 O11	178.063	5.4	Negative
Com_7224_neg	Xanthohumol	C21 H22 O5	354.153	3.225	Negative
Com_7262_neg	Ligustroflavone	C33 H40 O18	724.219	5.157	Negative
Com_7266_neg	Epimedin A	C39 H50 O20	838.293	5.91	Negative
Com_7336_neg	Carboxyibuprofen	C13 H16 O4	236.105	6.31	Negative
Com_7398_neg	Orotidine	C10 H12 N2 O8	288.061	2.941	Negative
Com_7423_neg	4'-Hydroxypropiophenone	C9 H10 O2	150.068	5.484	Negative
Com_7586_neg	Jionoside A1	C36 H48 O20	800.274	8.145	Negative
Com_7672_neg	Heterophyllin B	C40 H58 N8 O8	778.434	7.015	Negative
Com_7772_neg	L-Argininosuccinate	C10 H18 N4 O6	290.123	1.352	Negative
Com_7814_neg	Gomisin G	C30 H32 O9	536.206	8.007	Negative
Com_7929_neg	Arctiin	C27 H34 O11	534.21	5.537	Negative
Com_7949_neg	Ingenol	C20 H28 O5	348.194	5.943	Negative
Com_8108_neg	beta-Nicotinamide adenine dinucleotide phosphate	C21 H29 N7 O17 P3	744.085	5.441	Negative
Com_8116_neg	Hordatine B	C29 H40 N8 O5	580.311	5.585	Negative
Com_8306_neg	LPE 18:3	C23 H42 N O7 P	475.27	8.568	Negative
Com_9091_neg	1,2,3,6,7-Pentamethoxyxanthone	C18 H18 O7	346.106	5.576	Negative
Com_9122_neg	LPE 20:4	C25 H44 N O7 P	501.286	8.918	Negative
Com_9247_neg	Cyclic ADP-ribose	C15 H21 N5 O13 P2	541.062	4.589	Negative
Com_9249_neg	Iridin	C24 H26 O13	1044.25	5.338	Negative
Com_9263_neg	Jujuboside B	C52 H84 O21	1044.55	1.226	Negative
Com_9471_neg	1-Deoxynojirimycin	C6 H13 N O4	163.085	1.297	Negative
Com_9489_neg	4-Hydroxybenzylalcohol	C7 H8 O2	124.053	4.863	Negative
Com_9637_neg	Petunidin-3-O-glucoside chloride	C22 H23 Cl O12	514.086	1.395	Negative
Com_9656_neg	Astragaloside IV	C41 H68 O14	784.461	9.906	Negative
Com_9689_neg	Hordatine A	C28 H38 N8 O4	550.299	6.901	Negative
Com_9702_neg	N-(2-Hydroxyethyl)iminodiacetic acid	C6 H11 N O5	177.064	1.298	Negative
Com_9980_neg	Morellic acid	C33 H36 O8	560.242	10.602	Negative
Com_9995_neg	trans-Zeatin-riboside	C15 H21 N5 O5	351.153	4.91	Negative
Com_10033_neg	Phosphoenolpyruvic acid	C3 H5 O6 P	167.983	11.994	Negative
Com_10097_neg	Neohesperidin dihydrochalcone	C28 H36 O15	612.208	5.964	Negative
Com_10162_neg	Limonin	C26 H30 O8	470.193	5.596	Negative
Com_10310_neg	Ptaquiloside	C20 H30 O8	398.194	5.974	Negative
Com_10392_neg	Naringerin	C15 H12 O5	272.069	5.351	Negative
Com_10531_neg	Astragaloside II	C43 H70 O15	826.471	7.059	Negative
Com_10845_neg	alpha-Nicotinamide adenine dinucleotide	C21 H27 N7 O14 P2	663.11	4.59	Negative
Com_10867_neg	N-Caffeoylagmatine	C14 H20 N4 O3	292.152	5.791	Negative
Com_10975_neg	Irisflorentin	C20 H18 O8	386.098	4.976	Negative
Com_11393_neg	Oenin chloride	C23 H25 Cl O12	528.105	5.767	Negative
Com_11421_neg	Verbascoside	C29 H36 O15	624.203	5.28	Negative
Com_11477_neg	3,6'-Disinapoyl sucrose	C34 H42 O19	754.232	5.186	Negative
Com_11521_neg	Vinorelbine Tartrate	C53 H66 N4 O20	1078.42	5.811	Negative
Com_11547_neg	Nitenpyram	C11 H15 Cl N4 O2	270.088	5.375	Negative
Com_11564_neg	Polygalaxanthone Ⅵ	C23 H26 O12	494.143	5.355	Negative
Com_11828_neg	S-Adenosyl-methionine	C22 H30 N6 O8 S2	570.159	4.999	Negative
Com_11969_neg	Notoginsenoside Ft1	C47 H80 O17	916.539	10.384	Negative
Com_11992_neg	Vinblastine	C46 H58 N4 O9	810.421	6.335	Negative
Com_12149_neg	Irigenin	C18 H16 O8	180.044	5.312	Negative
Com_12192_neg	Licoagroside D	C22 H24 O10	448.138	5.376	Negative
Com_12308_neg	7-O-Methylmangiferin	C20 H20 O11	436.101	4.918	Negative
Com_12361_neg	columbianetin acetate	C16 H16 O5	288.1	5.243	Negative
Com_12475_neg	Linarin	C28 H32 O14	592.178	5.708	Negative
Com_12850_neg	Nuzhenide	C31 H42 O17	686.243	5.03	Negative
Com_12907_neg	UDP-D-glucuronate	C15 H22 N2 O18 P2	580.037	8.937	Negative
Com_1_neg	D-(-)-Quinic acid	C7 H12 O6	192.063	1.46	Negative
Com_2_neg	Shikimic acid	C7 H10 O5	174.053	1.621	Negative
Com_9_neg	Kaempferol-3-O-rutinoside	C27 H30 O15	594.158	5.642	Negative
Com_60_neg	Ginkgolide A	C20 H24 O9	408.142	5.69	Negative
Com_83_neg	Bilobetin	C31 H20 O10	552.106	6.43	Negative
Com_20_neg	Camelliaside A	C33 H40 O20	756.211	5.399	Negative
Com_56_neg	Amentoflavone	C30 H18 O10	538.09	6.252	Negative
Com_34_neg	Bilobalide	C15 H18 O8	326.1	5.511	Negative
Com_14_neg	(-)-Epigallocatechin	C15 H14 O7	306.074	5.139	Negative
Com_146_neg	L-Aspartic acid	C4 H7 N O4	133.038	1.315	Negative
Com_110_neg	Denin	C33 H56 O14	676.367	8.14	Negative
Com_12_neg	Rutin	C27 H30 O16	610.153	5.543	Negative
Com_121_neg	Tricin 5-O-hexosyl-O-hexoside	C29 H34 O17	654.18	5.651	Negative
Com_84_neg	Quercetin-3,4'-O-di-beta-glucopyranoside	C27 H30 O17	626.148	5.441	Negative
Com_296_neg	2-Furoic acid	C5 H4 O3	112.016	2.345	Negative
Com_142_neg	Myricetin 3-O-galactoside	C21 H20 O13	480.09	5.461	Negative
Com_88_neg	Ginkgolide B	C20 H24 O10	424.137	5.717	Negative
Com_31_neg	2-Isopropylmalic acid	C7 H12 O5	176.069	5.502	Negative
Com_472_neg	Apigenin	C15 H10 O5	270.053	6.138	Negative
Com_118_neg	Ginkgolide C	C20 H24 O11	440.132	5.522	Negative
Com_251_neg	C-hexosyl-apigenin O-feruloylhexoside	C37 H38 O18	770.206	5.721	Negative
Com_170_neg	Ginkgolide J	C20 H24 O10	424.137	5.49	Negative
Com_144_neg	Polypodine B	C27 H44 O8	496.303	7.184	Negative
Com_177_neg	Polygalaxanthone Ⅳ	C27 H32 O15	596.174	5.258	Negative
Com_246_neg	16-Hydroxyhexadecanoic acid	C16 H32 O3	272.235	8.013	Negative
Com_283_neg	Gluconolactone	C6 H10 O6	178.048	1.374	Negative
Com_829_neg	Steviolbioside	C32 H50 O13	642.325	5.83	Negative
Com_1028_neg	Prunin	C21 H22 O10	434.121	5.127	Negative
Com_438_neg	O-Phospho-L-serine	C3 H8 N O6 P	185.009	1.31	Negative
Com_729_neg	Pterosin G	C14 H18 O3	234.126	5.663	Negative
Com_238_neg	2-Deoxy-D-galactose	C6 H12 O5	164.069	1.828	Negative
Com_265_neg	C-hexosyl-luteolin O-feruloylhexoside	C37 H38 O19	786.201	5.723	Negative
Com_210_neg	trans-Citridic acid	C6 H6 O6	174.017	1.571	Negative
Com_1109_neg	(-)-Catechin Gallate	C22 H18 O10	442.09	4.936	Negative
Com_953_neg	Aminophylline	C16 H24 N10 O4	420.2	5.88	Negative
Com_1874_neg	1,3,5-Trimethoxybenzene	C9 H12 O3	168.079	5.646	Negative
Com_3469_neg	Decursin	C19 H20 O5	328.13	5.3	Negative
Com_3686_neg	Abscisic acid glucose ester	C21 H30 O9	426.188	5.579	Negative
Com_216_neg	3-Dehydroshikimic acid	C7 H8 O5	172.037	1.924	Negative
Com_1263_neg	Hexadecanedioic acid	C16 H30 O4	286.214	6.471	Negative
Com_1555_neg	Xylitol	C5 H12 O5	152.069	1.357	Negative
Com_2036_neg	6,7-Dimethoxy-4-Methylcoumarin	C12 H12 O4	220.074	5.139	Negative
Com_751_neg	(+)-Pinoresinol	C20 H22 O6	358.142	5.285	Negative
Com_1010_neg	Phloretin	C15 H14 O5	274.084	5.335	Negative
Com_1015_neg	Alpha-Linolenic acid	C18 H30 O2	278.225	8.437	Negative
Com_984_neg	5-O-p-Coumaroyl shikimic acid	C16 H16 O7	320.09	5.306	Negative
Com_1135_neg	N-Acetyl-L-Tyrosine	C11 H13 N O4	223.085	5.338	Negative
Com_336_neg	Salicylic acid O-glucoside	C13 H16 O8	300.085	4.859	Negative
Com_1256_neg	Aucubin	C15 H22 O9	392.132	5.097	Negative
Com_381_neg	5-O-Caffeoylshikimic acid	C16 H16 O8	336.085	5.138	Negative
Com_1633_neg	Trolox	C14 H18 O4	250.121	6.552	Negative
Com_803_neg	Andrographolide	C20 H30 O5	350.21	5.838	Negative
Com_5236_neg	Isomucronulatol-7-O-glucoside	C23 H28 O10	464.169	5.403	Negative
Com_482_neg	Caffeic acid O-glucoside	C15 H18 O9	342.095	5.309	Negative
Com_2576_neg	2-deoxyglucose-6-phosphate	C6 H13 O8 P	244.035	1.741	Negative
Com_758_neg	olivil	C20 H24 O7	376.153	5.341	Negative
Com_1235_neg	Procyanidin B2	C30 H26 O12	578.142	5.174	Negative
Com_92_neg	3-[(Carboxycarbonyl)amino]-L-alanine	C5 H8 N2 O5	175.964	1.155	Negative
Com_1356_neg	Leucoside	C26 H28 O15	580.143	5.585	Negative
Com_1626_neg	methylChrysoeriol C-hexoside	C23 H24 O11	476.133	5.337	Negative
Com_3180_neg	D-Sorbitol	C6 H14 O6	182.078	1.331	Negative
Com_2226_neg	Quercetin-3-O-beta-glucopyranosyl-6'-acetate	C23 H22 O13	506.106	5.643	Negative
Com_1806_neg	Naringenin chalcone	C15 H12 O5	113.032	5.587	Negative
Com_3650_neg	4-O-p-Coumaroylquinic acid	C16 H18 O8	338.101	5.406	Negative
Com_1434_neg	Uridine	C9 H12 N2 O6	244.07	2.317	Negative
Com_99_neg	Coniferin	C16 H22 O8	342.132	5.226	Negative
Com_3776_neg	LPE 16:0	C21 H44 N O7 P	453.285	9.41	Negative
Com_2422_neg	Pterosin Z	C15 H20 O2	232.146	6.965	Negative
Com_1242_neg	Timosaponin A3	C39 H64 O13	740.435	7.388	Negative
Com_1085_neg	Bufalin	C24 H34 O4	386.246	8.976	Negative
Com_132_neg	Verbenalin	C17 H24 O10	388.137	5.23	Negative
Com_2471_neg	Skimmin	C15 H16 O8	324.086	1.383	Negative
Com_1767_neg	Scopolin	C16 H18 O9	354.097	1.375	Negative
Com_513_neg	Sesamoside	C17 H24 O12	420.127	5.238	Negative
Com_2513_neg	Gracillin	C45 H72 O17	884.478	8.696	Negative
Com_3092_neg	9-HpOTrE	C18 H30 O4	310.214	7.025	Negative
Com_4575_neg	Agarotetrol	C17 H18 O6	318.11	5.249	Negative
Com_1420_neg	Rosavin	C20 H28 O10	428.169	5.601	Negative
Com_418_neg	Tussilagone	C23 H34 O5	390.241	8.003	Negative
Com_4662_neg	Liriopemuscaribaily saponins C	C44 H70 O17	870.458	9.232	Negative
Com_4256_neg	1,2,3,7-Tetramethoxyxanthone	C17 H16 O6	316.095	5.562	Negative
Com_2626_neg	Bruceine D	C20 H26 O9	410.158	5.565	Negative
Com_3494_neg	10-Deacetylasperulosidic acid	C16 H22 O11	390.116	5.447	Negative
Com_1431_neg	Polyphyllin VI	C39 H62 O13	738.419	9.2	Negative
Com_707_neg	Vanillactic acid	C10 H12 O5	212.069	5.236	Negative
Com_459_neg	Wikstromol	C20 H22 O7	374.137	5.667	Negative
Com_2415_neg	Quercetin 3-alpha-L-arabinofuranoside (Avicularin)	C20 H18 O11	434.086	5.596	Negative
Com_4930_neg	MAG (18:4)	C21 H34 O4	350.246	9.105	Negative
Com_3397_neg	3'-Hydroxypterostilbene	C16 H16 O4	272.105	5.059	Negative
Com_36_neg	1-O-Palmitoylhexitol	C27 H44 O7	480.308	7.216	Negative
Com_4141_neg	Methyl linolenate	C19 H32 O2	292.24	10.338	Negative
Com_656_neg	Syringenone	C17 H24 O9	372.142	5.198	Negative
Com_4728_neg	LPE 18:2	C23 H44 N O7 P	477.285	9.066	Negative
Com_996_neg	3-O-p-coumaroyl quinic acid O-hexoside	C22 H28 O13	500.153	5.113	Negative
Com_416_neg	Kaempferol-3-gentiobioside	C27 H30 O16	610.153	5.27	Negative
Com_4466_neg	Glutathione	C10 H17 N3 O6 S	307.085	5.081	Negative
Com_9261_neg	Inosine-5'-monophosphate	C10 H13 N4 O8 P	348.048	1.788	Negative
Com_1951_neg	Polygalaxanthone Ⅶ	C27 H32 O16	612.17	5.217	Negative
Com_1496_neg	Maltotriitol	C18 H34 O16	506.184	1.428	Negative
Com_560_neg	Phlorizin	C21 H24 O10	436.137	5.524	Negative

## Sheet: Table S3
Table S3 The significantly differentially abundant metabolites (DAMs) in the HS compared to LS of G. biloba. Log2 (fold changes) of up- and down-regulated metabolites are marked with red and blue, respectively.
ID	Metabolite	Formula	Molecular weight	RT (min)	Mode	Log2FC	P-value	VIP
Com_852_pos	DL-α-Aminocaprylic acid	C8 H17 N O2	159.126	4.852	Positive	2.24091	2.12259e-08	1.71547
Com_617_pos	Indole	C8 H7 N	117.058	5.248	Positive	-1.60362	2.41142e-07	1.69007
Com_6202_pos	4-Hydroxymephenytoin	C12 H14 N2 O3	234.1	5.255	Positive	-2.05949	3.20121e-07	1.69333
Com_686_pos	6-Methylquinoline	C10 H9 N	143.073	5.248	Positive	-1.53099	4.49786e-07	1.68625
Com_1282_pos	Skatole	C9 H9 N	131.073	5.248	Positive	-1.61189	6.32833e-07	1.67988
Com_66_pos	Indole-3-acrylic acid	C11 H9 N O2	187.063	5.247	Positive	-1.57584	1.27603e-06	1.66835
Com_1108_pos	Pyridoxine	C8 H11 N O3	169.074	1.979	Positive	-1.70718	1.48944e-06	1.67226
Com_210_pos	alpha-Ionone	C13 H20 O	192.152	6.097	Positive	-2.67701	3.11015e-06	1.68727
Com_5920_pos	3',5,7-Trihydroxy-4'-methoxyflavanone	C16 H14 O6	302.079	5.714	Positive	-1.55087	3.14144e-06	1.68022
Com_2013_pos	Pectolinarigenin	C17 H14 O6	314.079	6.789	Positive	-2.81462	4.02688e-06	1.66506
Com_4970_pos	Dehydrocholic acid	C24 H34 O5	402.238	8.266	Positive	-2.25649	4.37978e-06	1.64633
Com_8447_pos	C-pentosyl-luteolin-C-hexoside	C26 H28 O15	580.142	5.41	Positive	-2.19167	6.0574e-06	1.6677
Com_1249_pos	Iristectorigenin B	C17 H14 O7	330.074	5.609	Positive	2.9524	1.7802e-05	1.7044
Com_2468_pos	Artesunate	C19 H28 O8	384.178	5.958	Positive	1.3846	2.73943e-05	1.60772
Com_3348_pos	Methyl arachidonate	C21 H34 O2	318.256	8.703	Positive	-1.26158	3.06097e-05	1.6161
Com_503_pos	1-Aminocyclopropanecarboxylic acid	C4 H7 N O2	101.048	1.339	Positive	-0.821663	3.15528e-05	1.61106
Com_3064_pos	Leonurine	C14 H21 N3 O5	311.148	5.173	Positive	-1.1499	4.23199e-05	1.58867
Com_3618_pos	Wighteone	C20 H18 O5	338.115	6.242	Positive	-4.09945	4.33298e-05	1.65034
Com_1935_pos	H-HoArg-OH	C7 H16 N4 O2	188.127	1.328	Positive	-0.986278	4.48023e-05	1.59219
Com_6718_pos	Methyl oleate	C19 H36 O2	296.271	9.149	Positive	1.92694	4.49851e-05	1.61802
Com_1133_pos	Methylenesuccinic acid	C5 H6 O4	130.027	2.058	Positive	-1.19602	6.31631e-05	1.57835
Com_1_pos	L-Glutamic acid	C5 H9 N O4	147.053	1.339	Positive	-0.969741	9.7343e-05	1.57462
Com_1663_pos	Histidine	C6 H9 N3 O2	155.069	1.286	Positive	-1.64681	0.000110164	1.63864
Com_722_pos	Linalool	C10 H18 O	172.146	5.795	Positive	1.4793	0.000222783	1.5245
Com_4534_pos	Eriodictyol-7-O-glucoside	C21 H22 O11	450.118	5.335	Positive	0.915864	0.000256718	1.51814
Com_6710_pos	Apigenin C-pentoside	C20 H18 O9	402.096	5.573	Positive	1.45171	0.000262709	1.55999
Com_1848_pos	Kuromanin	C21 H20 O11	448.1	5.274	Positive	-2.09007	0.000305788	1.62038
Com_4362_pos	Angeloyl-(+)-gomisin K3	C28 H36 O7	484.244	7.115	Positive	-0.818341	0.000337205	1.52089
Com_2342_pos	SDMA	C8 H18 N4 O2	202.143	1.456	Positive	-1.23696	0.000402242	1.50331
Com_3003_pos	Boc-beta-cyano-L-alanine	C9 H14 N2 O4	214.095	4.939	Positive	-0.693672	0.000459742	1.50839
Com_570_pos	Acetylcholine	C7 H15 N O2	145.11	1.457	Positive	-2.353	0.000464768	1.48361
Com_121_pos	Proline	C5 H9 N O2	115.063	1.45	Positive	-0.892474	0.00053024	1.56009
Com_4687_pos	Alisol B 23-acetate	C32 H50 O5	514.366	9.582	Positive	1.97125	0.000551681	1.56656
Com_940_pos	Fosfosal	C7 H7 O6 P	217.998	1.554	Positive	-0.903048	0.000577644	1.47253
Com_2020_pos	Combretastatin A4	C18 H20 O5	316.131	5.681	Positive	-1.47803	0.00059263	1.53479
Com_3271_pos	7-Methoxy-4-methylcoumarin	C11 H10 O3	190.063	7.555	Positive	-0.881537	0.000609532	1.48473
Com_4787_pos	Xanthurenic acid O-hexoside	C16 H17 N O9	367.09	4.793	Positive	-0.752351	0.000642589	1.47354
Com_6344_pos	Poricoic acid A	C31 H46 O5	498.334	9.745	Positive	1.7532	0.000962106	1.47725
Com_4307_pos	N-Feruloyl putrescine	C14 H20 N2 O3	264.147	5.384	Positive	2.2335	0.00111673	1.54972
Com_3489_pos	Indole-3-acetamide	C10 H10 N2 O	174.079	3.948	Positive	-0.968117	0.00125001	1.43412
Com_3300_pos	3-Acetyl-11-keto-β-boswellic acid	C32 H48 O5	512.351	9.233	Positive	2.56009	0.00125466	1.51166
Com_1079_pos	L-5-Hydroxytryptophan	C11 H12 N2 O3	220.085	3.948	Positive	-0.968572	0.00125676	1.4243
Com_6552_pos	Praeruptorin B	C24 H26 O7	426.166	5.545	Positive	-1.17082	0.00136748	1.42258
Com_564_pos	16,16-Dimethyl prostaglandin A2	C22 H34 O4	384.228	8.99	Positive	-1.75484	0.00136971	1.45283
Com_1413_pos	4-Hydroxy-6-methylquinoline-3-carboxylic acid	C11 H9 N O3	203.058	3.946	Positive	-0.941422	0.00137232	1.41775
Com_1531_pos	(20R)Ginsenoside Rh2	C36 H62 O8	622.442	8.8	Positive	3.41541	0.00139793	1.44401
Com_3924_pos	3,4',5-Trimethoxy-trans-stilbene	C17 H18 O3	270.125	5.685	Positive	-1.38954	0.00140563	1.4956
Com_108_pos	Pheophorbide A	C35 H36 N4 O5	592.268	10.602	Positive	3.07246	0.00146775	1.47005
Com_1405_pos	Pelargonidin	C15 H10 O5	270.052	5.345	Positive	0.617754	0.00152475	1.41367
Com_638_pos	Methyl linoleate	C19 H34 O2	294.256	9.528	Positive	1.33412	0.00157277	1.41686
Com_377_pos	Spermidine	C7 H19 N3	145.158	1.159	Positive	3.74354	0.00179388	1.42223
Com_1165_pos	Palmitoleic acid	C16 H30 O2	254.224	5.865	Positive	0.747817	0.00182726	1.41579
Com_34_pos	DL-Glutamine	C5 H10 N2 O3	146.069	1.317	Positive	-1.77758	0.00203453	1.42048
Com_2396_pos	Vasicinone	C11 H10 N2 O2	202.074	3.944	Positive	-1.00539	0.00204002	1.38773
Com_1592_pos	Shikonin	C16 H16 O5	270.089	5.289	Positive	-0.768963	0.00204662	1.38697
Com_462_pos	Sclareol Glycol	C16 H30 O2	254.224	7.309	Positive	1.25819	0.00213743	1.48695
Com_5287_pos	6-Formyl-isoophiopogonanone A	C19 H16 O7	356.089	5.25	Positive	0.839247	0.00215486	1.41515
Com_153_pos	Ambroxane	C16 H28 O	236.214	7.312	Positive	1.16768	0.00218169	1.48996
Com_412_pos	Ethyl myristate	C16 H32 O2	256.24	7.385	Positive	1.90473	0.00223557	1.50807
Com_2119_pos	Androsin	C15 H20 O8	328.115	5.879	Positive	-2.03345	0.00231835	1.50619
Com_7363_pos	Methylophiopogonone A	C19 H16 O6	340.095	5.182	Positive	0.67721	0.00237665	1.37772
Com_305_pos	12,13-EODE	C18 H32 O3	296.235	6.26	Positive	1.85403	0.00262597	1.46673
Com_1371_pos	(+/-)-CP 47,497-C7-Hydroxy metabolite	C21 H34 O3	334.251	9.23	Positive	0.853829	0.00263152	1.37806
Com_1062_pos	Deoxycytidine??5'-monophosphate	C9 H14 N3 O7 P	307.077	4.922	Positive	-1.43521	0.00271344	1.48773
Com_3632_pos	trans-3,5-Dimethoxy-4-hydroxycinnamaldehyde	C11 H12 O4	208.074	7.326	Positive	-0.693877	0.00272286	1.38686
Com_4291_pos	Flavokawain A	C18 H18 O5	314.115	5.703	Positive	-1.09381	0.00276475	1.36155
Com_311_pos	Kynurenic acid	C10 H7 N O3	189.043	5.687	Positive	-2.85607	0.00300968	1.38742
Com_1894_pos	Cannabidiolic acid	C22 H30 O4	358.214	7.559	Positive	-1.84602	0.00367665	1.3788
Com_5785_pos	Peucedanol	C14 H16 O5	264.1	5.507	Positive	-1.4371	0.00377627	1.33812
Com_97_pos	Sciadopitysin	C33 H24 O10	580.136	7.887	Positive	1.94258	0.00433265	1.40101
Com_6864_pos	PC (18:4e/2:0)	C28 H50 N O7 P	543.333	9.079	Positive	1.92493	0.00449402	1.39157
Com_3404_pos	PC (16:1e/2:0)	C26 H52 N O7 P	521.348	9.604	Positive	2.41174	0.00460994	1.43039
Com_1972_pos	Pachymic acid	C33 H52 O5	528.381	9.886	Positive	2.22988	0.00520679	1.39266
Com_63_pos	Morin	C15 H10 O7	302.042	5.393	Positive	-1.20422	0.00548018	1.33066
Com_5541_pos	beta-Alanine methyl ester hydrochloride	C4 H10 Cl N O2	139.039	4.015	Positive	-0.953363	0.00564089	1.31519
Com_7289_pos	5-Ethyl-2'-deoxyuridine	C11 H16 N2 O5	256.106	3.953	Positive	0.681705	0.00597172	1.36166
Com_2301_pos	Docosahexaenoic acid	C22 H32 O2	328.24	9.03	Positive	-1.15958	0.00625119	1.3633
Com_3980_pos	Argininosuccinic acid	C10 H18 N4 O6	290.122	1.343	Positive	-0.961644	0.00638593	1.35933
Com_2064_pos	Guaiacol	C7 H8 O2	124.052	6.804	Positive	-0.988628	0.00641766	1.30343
Com_5186_pos	Docosatrienoic acid	C22 H38 O2	334.284	10.49	Positive	2.30757	0.00710567	1.29496
Com_7849_pos	PC (22:6e/18:3)	C48 H80 N O7 P	813.552	11.087	Positive	3.40388	0.00711637	1.41585
Com_6313_pos	1-Monopalmitin	C19 H38 O4	330.277	9.267	Positive	0.806086	0.00729503	1.35116
Com_131_pos	Isorhamnetin	C16 H12 O7	334.068	5.459	Positive	-0.768861	0.00757992	1.35439
Com_2647_pos	Ophiopogonanone E	C19 H20 O7	360.121	5.707	Positive	-0.910989	0.00762376	1.28912
Com_202_pos	Syringetin	C17 H14 O8	346.069	5.645	Positive	0.652179	0.0077236	1.2874
Com_8966_pos	6''-o-acetylgenistin	C23 H22 O11	474.118	5.967	Positive	2.42707	0.00793271	1.27569
Com_904_pos	L-Saccharopine	C11 H20 N2 O6	276.136	6.968	Positive	-2.47841	0.00796376	1.35691
Com_57_pos	Ginkgetin	C32 H22 O10	566.12	7.035	Positive	1.43511	0.00804086	1.38152
Com_91_pos	Laricitrin	C16 H12 O8	332.053	5.535	Positive	0.672599	0.00836196	1.26792
Com_7741_pos	MAG (18:1)	C21 H40 O4	356.292	8.21	Positive	1.62369	0.00864702	1.36635
Com_2654_pos	Ligustilide	C12 H14 O2	190.099	5.779	Positive	-2.02311	0.0086635	1.36919
Com_166_pos	Robinin	C33 H40 O19	740.214	5.458	Positive	-0.782114	0.00866829	1.36722
Com_2409_pos	Zeatin-7-N-glucoside	C16 H23 N5 O6	381.163	5.091	Positive	0.832747	0.0088741	1.25083
Com_8611_pos	LysoPC 20:4	C28 H50 N O7 P	543.332	8.859	Positive	1.69709	0.00928541	1.31146
Com_574_pos	Ciprostene	C22 H36 O4	346.251	9.025	Positive	-1.06475	0.00951311	1.33712
Com_5344_pos	Melatonin	C13 H16 N2 O2	232.121	5.298	Positive	0.993021	0.00975574	1.34729
Com_1690_pos	16α-Hydroxyestrone	C18 H22 O3	286.157	7.622	Positive	-1.45548	0.0100104	1.27461
Com_847_pos	Muscone	C16 H30 O	238.23	7.377	Positive	1.91609	0.010076	1.36317
Com_3285_pos	Sweroside	C16 H22 O9	358.125	5.71	Positive	-0.956191	0.0102802	1.29628
Com_7854_pos	Phenylacetylglutamine	C13 H16 N2 O4	264.111	5.279	Positive	-1.07167	0.0102996	1.23204
Com_219_pos	Methylophiopogonanone A	C19 H18 O6	342.11	5.498	Positive	-2.01259	0.0104289	1.24183
Com_2490_pos	Cafestol	C20 H28 O3	316.204	6.858	Positive	-0.948896	0.0107974	1.31822
Com_7345_pos	Oryzalexin E	C20 H32 O2	304.24	6.634	Positive	0.919865	0.0108493	1.30862
Com_2104_pos	Fisetin	C15 H10 O6	286.047	4.926	Positive	-1.02851	0.0113207	1.35278
Com_5876_pos	Lapachol	C15 H14 O3	242.094	5.687	Positive	-0.774153	0.0113622	1.32169
Com_790_pos	gamma-Glutamylglutamine	C10 H17 N3 O6	275.112	1.492	Positive	-1.06104	0.0114443	1.30078
Com_691_pos	5α-Dihydrotestosterone	C19 H30 O2	290.224	8.287	Positive	0.668285	0.0115724	1.25167
Com_4176_pos	(+/-)12(13)-DiHOME	C18 H34 O4	296.235	8.008	Positive	1.59567	0.0116594	1.34292
Com_4477_pos	Yangonin	C15 H14 O4	258.089	5.696	Positive	-0.738763	0.0123873	1.22675
Com_2931_pos	Lycoperodine	C12 H12 N2 O2	216.09	5.413	Positive	-1.14385	0.0133777	1.21768
Com_6017_pos	pteroside A	C21 H30 O8	410.192	5.953	Positive	-1.37606	0.0134165	1.24965
Com_1609_pos	Kahweol	C20 H26 O3	314.188	8.39	Positive	-1.12311	0.0137468	1.24044
Com_4814_pos	Oleoyl ethanolamide	C20 H39 N O2	325.298	8.998	Positive	1.53518	0.0149087	1.19203
Com_281_pos	Fragransin A2	C20 H24 O5	344.162	5.461	Positive	1.29129	0.0152683	1.26999
Com_301_pos	3,4-Dihydroxyphenylpropionic acid	C9 H10 O4	164.047	2.521	Positive	-1.69364	0.0155463	1.24915
Com_287_pos	Dehydrodiisoeugenol	C20 H22 O4	326.152	5.462	Positive	1.34775	0.0168328	1.26139
Com_651_pos	Syringetin-3-O-glucoside	C23 H24 O13	508.122	5.645	Positive	0.725221	0.0170449	1.1904
Com_5761_pos	Neomangiferin	C25 H28 O16	584.135	1.462	Positive	-0.672031	0.0171569	1.17831
Com_5107_pos	N-Acetyl-Asp-Glu	C11 H16 N2 O8	304.092	5.835	Positive	-1.88596	0.017184	1.21583
Com_4564_pos	Luteolin 7-glucuronide	C21 H18 O12	462.08	4.941	Positive	-2.43067	0.0197594	1.27473
Com_1653_pos	Atractylenolide II	C15 H20 O2	232.146	5.819	Positive	-0.955336	0.019792	1.23346
Com_1560_pos	Pratensein-7-O-glucoside	C22 H22 O11	462.115	5.495	Positive	-1.25249	0.0199029	1.17017
Com_506_pos	Dihydromyricetin	C15 H12 O8	320.053	4.946	Positive	-1.26612	0.022305	1.19213
Com_409_pos	(+)-Dihydrojasmonic acid	C12 H20 O3	212.141	6.801	Positive	-0.842681	0.02384	1.14012
Com_962_pos	4-Guanidinobutyric acid	C5 H11 N3 O2	145.085	1.512	Positive	-0.894307	0.0246676	1.13016
Com_882_pos	N-Acetyl-L-valine	C7 H13 N O3	159.09	1.426	Positive	1.35649	0.0249374	1.1236
Com_3092_pos	Triptolide	C20 H24 O6	360.157	5.507	Positive	-1.006	0.0258448	1.13695
Com_1965_pos	LPC 18:3	C26 H48 N O7 P	517.317	8.709	Positive	1.33151	0.0263441	1.18593
Com_4736_pos	Corylin	C20 H16 O4	320.105	6.335	Positive	-2.15175	0.0269914	1.11858
Com_1866_pos	Indole-3-acetic acid	C10 H9 N O2	175.063	5.606	Positive	-1.43269	0.0290647	1.1915
Com_568_pos	N-Methylanthranilic acid	C8 H9 N O2	151.063	4.68	Positive	-0.709235	0.0307968	1.1221
Com_3201_pos	Kaji-ichigoside F1	C36 H58 O10	650.403	9.161	Positive	0.659585	0.0308744	1.08752
Com_1488_pos	Cinnamyl acetate	C11 H12 O2	176.084	5.54	Positive	-0.828658	0.0310373	1.12975
Com_4950_pos	Orcinol glucoside	C13 H18 O7	286.105	5.24	Positive	0.607331	0.032853	1.14175
Com_5595_pos	Neocryptotanshinone	C19 H22 O4	314.152	7.09	Positive	-1.55455	0.034521	1.10047
Com_1395_pos	Dehydropachymic Acid	C33 H50 O5	526.366	9.219	Positive	1.10522	0.0351622	1.07588
Com_5019_pos	Cinnamoyl tyramine	C17 H17 N O2	267.126	5.82	Positive	-1.01253	0.0354259	1.10153
Com_4470_pos	Isoxanthohumol	C21 H22 O5	354.147	5.568	Positive	-1.00611	0.0367823	1.12458
Com_1831_pos	PC (16:2e/2:0)	C26 H50 N O7 P	519.333	9.009	Positive	1.55281	0.03702	1.138
Com_5023_pos	Protosappanin B	C16 H16 O6	304.094	5.705	Positive	-0.894214	0.0395299	1.09252
Com_2653_pos	MAG (18:2)	C21 H38 O4	354.277	8.617	Positive	-1.03946	0.0402114	1.0738
Com_3176_pos	Spermine	C10 H26 N4	202.215	1.209	Positive	1.76751	0.0406076	1.10627
Com_235_pos	Adenosine	C10 H13 N5 O4	267.096	3.369	Positive	0.893593	0.0417045	1.07028
Com_3469_pos	Puerarin	C21 H20 O9	416.111	5.421	Positive	0.738843	0.0435661	1.12046
Com_6355_pos	S-Adenosyl-L-homocysteine	C14 H20 N6 O5 S	384.121	5.384	Positive	0.721213	0.0447173	1.03015
Com_2998_pos	Sugiol	C20 H28 O2	300.209	7.291	Positive	0.730315	0.045988	1.02627
Com_990_pos	Palmitoylethanolamide	C18 H37 N O2	299.282	6.408	Positive	0.968501	0.046359	1.06456
Com_1055_pos	9,17-Octadecadiene-12,14-diyne-1,11,16-triol	C18 H26 O3	290.188	6.328	Positive	-0.727059	0.0465627	1.07403
Com_1986_pos	Loureirin A	C17 H18 O4	286.12	5.466	Positive	-1.12754	0.0465709	1.03227
Com_467_pos	Methyl Dihydrojasmonate	C13 H22 O3	226.157	5.498	Positive	-0.587617	0.0492831	1.04744
Com_6014_pos	Euphorbiasteroid	C32 H40 O8	552.27	8.446	Positive	-0.741055	0.0497543	1.00905
Com_224_pos	Phytosphingosine	C18 H39 N O3	317.293	6.408	Positive	1.04976	0.0498516	1.05715
Com_416_neg	Kaempferol-3-gentiobioside	C27 H30 O16	610.153	5.27	Negative	-5.93836	1.09891e-09	1.70121
Com_1840_neg	Luteolin	C15 H10 O6	286.048	5.956	Negative	-1.70342	2.31681e-07	1.66673
Com_1450_neg	Kolavic acid	C20 H30 O4	334.215	9.011	Negative	-1.31279	3.82077e-07	1.66052
Com_5588_neg	Quinic acid O-di-glucuronic acid	C19 H28 O18	544.125	5.866	Negative	-1.41342	4.33432e-07	1.6951
Com_454_neg	Aurantio-obtusin β-D-glucoside	C23 H24 O12	492.126	5.722	Negative	2.18693	5.96706e-07	1.67217
Com_996_neg	3-O-p-coumaroyl quinic acid O-hexoside	C22 H28 O13	500.153	5.113	Negative	1.07801	7.13457e-07	1.68077
Com_871_neg	DL-Tryptophan	C11 H12 N2 O2	204.09	5.257	Negative	-1.53662	1.48155e-06	1.64744
Com_700_neg	13,14-Dihydro-15-keto Prostaglandin J2	C20 H30 O4	334.215	6.049	Negative	1.46303	2.06744e-06	1.65519
Com_963_neg	Sibiricose A5	C22 H30 O14	518.164	5.111	Negative	1.0403	2.12343e-06	1.67612
Com_1115_neg	Aurantio-obtusin	C17 H14 O7	330.074	5.722	Negative	4.39928	2.51914e-06	1.68907
Com_689_neg	Cistanoside F	C21 H28 O13	488.153	5.075	Negative	1.30352	4.5545e-06	1.62152
Com_7772_neg	L-Argininosuccinate	C10 H18 N4 O6	290.123	1.352	Negative	-1.22212	5.41213e-06	1.61602
Com_3263_neg	Silychristin	C25 H22 O10	482.124	5.359	Negative	-2.05462	7.01053e-06	1.61735
Com_1579_neg	3-O-p-coumaroyl shikimic acid O-hexoside	C22 H26 O12	482.143	5.373	Negative	2.47306	9.08058e-06	1.62419
Com_2686_neg	L-Tyrosine	C9 H11 N O3	181.074	2.555	Negative	-1.63551	9.13463e-06	1.60282
Com_3690_neg	Akebia saponin D	C47 H76 O18	928.503	9.552	Negative	3.29938	2.06431e-05	1.61935
Com_558_neg	Bergenin	C14 H16 O9	328.079	5.045	Negative	-3.05908	2.15414e-05	1.58084
Com_2529_neg	MGDG (16:3/16:3)	C41 H66 O10	778.487	9.662	Negative	3.50645	3.00032e-05	1.59224
Com_5971_neg	Isoliquiritin apioside	C26 H30 O13	550.17	5.419	Negative	0.718629	3.69953e-05	1.56572
Com_150_neg	D-α-Hydroxyglutaric acid	C5 H8 O5	148.037	2.059	Negative	-1.06607	4.07606e-05	1.63276
Com_2220_neg	Curdione	C15 H24 O2	236.178	5.689	Negative	-1.54045	4.18166e-05	1.56146
Com_4937_neg	16-(Hexopyranosyloxy)-7-hydroxy-8,9-epoxypimaran-18-oic acid	C26 H42 O10	514.278	5.879	Negative	1.38523	7.15713e-05	1.56589
Com_13_neg	Sucrose	C12 H22 O11	342.116	1.495	Negative	-0.586769	9.08876e-05	1.53614
Com_6976_neg	Artemether	C16 H26 O5	298.178	5.924	Negative	-1.08823	0.000114915	1.54013
Com_60_neg	Ginkgolide A	C20 H24 O9	408.142	5.69	Negative	-1.34812	0.000137298	1.57396
Com_803_neg	Andrographolide	C20 H30 O5	350.21	5.838	Negative	1.6568	0.000173398	1.59736
Com_66_neg	Quercetin-3β-D-glucoside	C21 H20 O12	464.096	5.573	Negative	-0.585585	0.000180545	1.53625
Com_56_neg	Amentoflavone	C30 H18 O10	538.09	6.252	Negative	2.47285	0.000215738	1.59682
Com_1503_neg	MGDG (16:3/18:3)	C43 H70 O10	806.518	10.255	Negative	4.07347	0.000249359	1.59194
Com_294_neg	Pinoresinol diglucoside	C32 H42 O16	682.248	5.286	Negative	-0.810481	0.000265715	1.50289
Com_432_neg	Acetylharpagide	C17 H26 O11	406.148	5.013	Negative	-1.57377	0.00030523	1.48853
Com_9637_neg	Petunidin-3-O-glucoside chloride	C22 H23 Cl O12	514.086	1.395	Negative	-1.43345	0.000312736	1.48329
Com_917_neg	Integrifoside A	C21 H36 O8	416.241	6.253	Negative	1.50467	0.000313925	1.57901
Com_417_neg	Yuheinoside	C16 H24 O9	360.142	5.012	Negative	-1.58689	0.000382772	1.47845
Com_5640_neg	LPC 18:1	C26 H52 N O7 P	567.354	9.595	Negative	2.02503	0.000410489	1.48025
Com_7949_neg	Ingenol	C20 H28 O5	348.194	5.943	Negative	1.90974	0.000470965	1.48474
Com_9980_neg	Morellic acid	C33 H36 O8	560.242	10.602	Negative	2.07034	0.000506984	1.53254
Com_121_neg	Tricin 5-O-hexosyl-O-hexoside	C29 H34 O17	654.18	5.651	Negative	0.636635	0.000516539	1.46705
Com_93_neg	D-(-)-Glutamine	C5 H10 N2 O3	146.069	1.296	Negative	-1.3447	0.000534487	1.46134
Com_482_neg	Caffeic acid O-glucoside	C15 H18 O9	342.095	5.309	Negative	-0.718578	0.000598097	1.48196
Com_1532_neg	N-Acetyl-L-leucine	C8 H15 N O3	173.105	5.606	Negative	-1.62466	0.000614728	1.52436
Com_1951_neg	Polygalaxanthone Ⅶ	C27 H32 O16	612.17	5.217	Negative	0.949816	0.000630346	1.49858
Com_311_neg	Podocarpusflavone A	C31 H20 O10	552.106	6.7	Negative	2.56581	0.000643398	1.57436
Com_4911_neg	Alpha-Cyperone	C15 H22 O	218.167	5.69	Negative	-1.12337	0.000672341	1.45795
Com_1290_neg	Mevalonic acid	C6 H12 O4	148.074	4.723	Negative	-1.40437	0.000697298	1.54931
Com_9656_neg	Astragaloside IV	C41 H68 O14	784.461	9.906	Negative	1.88914	0.000700932	1.54629
Com_1398_neg	Cholic acid	C24 H40 O5	408.288	8.961	Negative	-1.32738	0.000824043	1.45298
Com_3059_neg	OxPG (18:0-18:2+2O)	C42 H79 O12 P	806.519	9.222	Negative	2.93277	0.000944556	1.51205
Com_6255_neg	DGDG (16:3/18:3)	C49 H80 O15	954.556	11.674	Negative	3.85792	0.00098138	1.55901
Com_10_neg	C-pentosyl-apeignin O-feruloylhexoside	C36 H36 O17	740.195	5.717	Negative	0.677551	0.00101499	1.42257
Com_11421_neg	Verbascoside	C29 H36 O15	624.203	5.28	Negative	0.623134	0.00121986	1.45265
Com_1259_neg	Jaceosidin	C17 H14 O7	330.074	6.098	Negative	2.33425	0.00138453	1.43502
Com_271_neg	Dihydroroseoside	C19 H32 O8	388.21	5.489	Negative	-1.04815	0.00138769	1.41083
Com_5783_neg	di-C,C-pentosyl-luteolin	C25 H26 O14	550.132	5.771	Negative	1.38484	0.00150744	1.40438
Com_177_neg	Polygalaxanthone Ⅳ	C27 H32 O15	596.174	5.258	Negative	0.660739	0.00150807	1.40654
Com_1100_neg	alpha-Asarone	C12 H16 O3	208.11	5.511	Negative	-1.86368	0.00186978	1.37195
Com_83_neg	Bilobetin	C31 H20 O10	552.106	6.43	Negative	1.88842	0.00187314	1.50719
Com_5236_neg	Isomucronulatol-7-O-glucoside	C23 H28 O10	464.169	5.403	Negative	-0.700936	0.00215265	1.36228
Com_5581_neg	Ophiopogonin D	C44 H70 O16	854.465	7.68	Negative	0.819513	0.00215451	1.36043
Com_499_neg	Neocnidilide	C12 H18 O2	194.131	5.51	Negative	-1.87853	0.0022517	1.35827
Com_4579_neg	N-Acetylaspartate	C6 H9 N O5	175.049	1.4	Negative	-0.720426	0.00233283	1.36649
Com_9122_neg	LPE 20:4	C25 H44 N O7 P	501.286	8.918	Negative	1.43459	0.00263641	1.35273
Com_389_neg	3-N-butyl-4,5-dihydrophthalide	C12 H16 O2	192.115	5.51	Negative	-1.81233	0.00267651	1.34883
Com_10975_neg	Irisflorentin	C20 H18 O8	386.098	4.976	Negative	0.93991	0.00278408	1.35627
Com_1626_neg	methylChrysoeriol C-hexoside	C23 H24 O11	476.133	5.337	Negative	-0.933918	0.00287815	1.35793
Com_1515_neg	Biliverdin	C33 H34 N4 O6	582.25	7.356	Negative	1.57444	0.00314296	1.37109
Com_751_neg	(+)-Pinoresinol	C20 H22 O6	358.142	5.285	Negative	-0.601252	0.00315289	1.36737
Com_2847_neg	p-Anisaldehyde	C8 H8 O2	136.053	5.509	Negative	-1.19304	0.00316508	1.33509
Com_34_neg	Bilobalide	C15 H18 O8	326.1	5.511	Negative	-1.74132	0.00329895	1.33145
Com_2379_neg	Abscisic acid	C15 H20 O4	264.136	5.922	Negative	-0.675174	0.0037995	1.3258
Com_1764_neg	LPC 16:0	C24 H50 N O7 P	541.338	9.623	Negative	1.74855	0.00398629	1.3139
Com_438_neg	O-Phospho-L-serine	C3 H8 N O6 P	185.009	1.31	Negative	-1.04612	0.004129	1.35798
Com_656_neg	Syringenone	C17 H24 O9	372.142	5.198	Negative	1.6363	0.00435726	1.34147
Com_2456_neg	Sinapoyl O-hexoside	C17 H22 O10	386.122	5.303	Negative	0.80447	0.00484527	1.31236
Com_1585_neg	Kaempferol 3-glucorhamnoside	C27 H30 O15	594.158	5.332	Negative	-1.05263	0.00501874	1.36655
Com_4185_neg	LysoPC 15:0	C23 H48 N O7 P	481.316	9.622	Negative	1.27012	0.00518711	1.31846
Com_1633_neg	Trolox	C14 H18 O4	250.121	6.552	Negative	-2.85076	0.00531577	1.37676
Com_919_neg	Salvianolic acid D	C20 H18 O10	418.09	5.727	Negative	0.610482	0.00551207	1.30263
Com_1910_neg	Pinoresinol 4-O-glucoside	C26 H32 O11	520.194	5.286	Negative	-0.871541	0.0057697	1.29488
Com_4235_neg	Benzoyleneurea	C8 H6 N2 O2	162.043	6.063	Negative	-0.867695	0.00577702	1.27279
Com_5964_neg	Plantamajoside	C29 H36 O16	640.201	5.241	Negative	1.72781	0.00589572	1.27986
Com_332_neg	Υ-Aminobutyric acid (GABA)	C4 H9 N O2	103.063	1.338	Negative	-0.759152	0.0060127	1.30037
Com_88_neg	Ginkgolide B	C20 H24 O10	424.137	5.717	Negative	-0.652463	0.00645278	1.28236
Com_3889_neg	3-Carene	C10 H16	136.125	5.512	Negative	-1.58338	0.0068266	1.25764
Com_3153_neg	Camelliaside B	C32 H38 O19	726.201	5.436	Negative	-0.783929	0.00684982	1.36151
Com_2422_neg	Pterosin Z	C15 H20 O2	232.146	6.965	Negative	-2.72865	0.00720944	1.32944
Com_247_neg	Lactose	C12 H22 O11	388.122	1.29	Negative	-0.820774	0.00773004	1.25051
Com_142_neg	Myricetin 3-O-galactoside	C21 H20 O13	480.09	5.461	Negative	0.983921	0.00792751	1.25242
Com_682_neg	Nardosinone	C15 H22 O3	250.157	6.833	Negative	-2.2928	0.00809426	1.25684
Com_3776_neg	LPE 16:0	C21 H44 N O7 P	453.285	9.41	Negative	1.41545	0.00868033	1.31089
Com_487_neg	MGDG (2:0/8:0)	C19 H34 O10	468.221	6.059	Negative	-1.49439	0.00872611	1.23721
Com_3187_neg	Poncirin	C28 H34 O14	594.197	7.329	Negative	-1.28621	0.00898142	1.34472
Com_7143_neg	6-hydroxy-7,8-dimethoxycoumarin	C11 H10 O5	222.052	4.93	Negative	-1.57934	0.00932926	1.34274
Com_5343_neg	S-(-)-Cotinine	C10 H12 N2 O	176.095	3.949	Negative	-0.941443	0.0096494	1.23254
Com_11393_neg	Oenin chloride	C23 H25 Cl O12	528.105	5.767	Negative	1.12452	0.00975642	1.3215
Com_26_neg	L-Threonic acid	C4 H8 O5	136.037	1.401	Negative	0.847681	0.010423	1.24124
Com_1431_neg	Polyphyllin VI	C39 H62 O13	738.419	9.2	Negative	1.21845	0.010569	1.22333
Com_847_neg	6β-Prostaglandin I1	C20 H34 O5	376.225	7.566	Negative	-2.16569	0.0111093	1.27224
Com_1008_neg	trans-zeatin 9-O-glucoside	C16 H23 N5 O6	381.163	5.103	Negative	0.943103	0.0112683	1.207
Com_9995_neg	trans-Zeatin-riboside	C15 H21 N5 O5	351.153	4.91	Negative	1.0723	0.0114767	1.2037
Com_2507_neg	Vitamin B2	C17 H20 N4 O6	376.138	5.591	Negative	1.04048	0.012865	1.25532
Com_246_neg	16-Hydroxyhexadecanoic acid	C16 H32 O3	272.235	8.013	Negative	1.37309	0.0131356	1.2313
Com_193_neg	Prostaglandin A1 ethyl ester	C22 H36 O4	364.262	9.023	Negative	-1.25002	0.0138028	1.24264
Com_754_neg	Carnosic acid	C20 H28 O4	332.199	8.389	Negative	-1.12659	0.0156747	1.19639
Com_1333_neg	N-Acetylglucosamine	C8 H15 N O6	221.09	1.295	Negative	-1.16819	0.0164321	1.17849
Com_1085_neg	Bufalin	C24 H34 O4	386.246	8.976	Negative	-0.689651	0.0169285	1.18172
Com_84_neg	Quercetin-3,4'-O-di-beta-glucopyranoside	C27 H30 O17	626.148	5.441	Negative	0.817992	0.0175125	1.1541
Com_4038_neg	Arabidopyl shikimic acid	C16 H16 O9	352.08	4.931	Negative	-1.0114	0.0175245	1.20831
Com_7336_neg	Carboxyibuprofen	C13 H16 O4	236.105	6.31	Negative	-1.71058	0.0176981	1.19327
Com_2513_neg	Gracillin	C45 H72 O17	884.478	8.696	Negative	0.950611	0.0190284	1.18755
Com_1530_neg	DGMG (18:2)	C33 H58 O14	678.383	8.615	Negative	-0.684583	0.019498	1.16087
Com_3494_neg	10-Deacetylasperulosidic acid	C16 H22 O11	390.116	5.447	Negative	0.860166	0.0198319	1.23724
Com_9489_neg	4-Hydroxybenzylalcohol	C7 H8 O2	124.053	4.863	Negative	-0.729592	0.0199824	1.20803
Com_23_neg	Ginkgolic acid (C13:0)	C20 H32 O3	320.235	11.153	Negative	1.2063	0.0208421	1.148
Com_5476_neg	Panaxydol	C17 H24 O2	260.178	7.618	Negative	-1.55449	0.023289	1.14979
Com_3151_neg	1,4-dihydro-1-Methyl-4-oxo-3-pyridinecarboxamide	C7 H8 N2 O2	152.058	5.252	Negative	1.02162	0.0235989	1.18897
Com_7929_neg	Arctiin	C27 H34 O11	534.21	5.537	Negative	-0.699241	0.0238463	1.15276
Com_1092_neg	Topotecan	C23 H23 N3 O5	421.163	11.194	Negative	1.29488	0.0241188	1.13707
Com_796_neg	3-Hydroxy-3-methylglutaric acid	C6 H10 O5	162.053	3.324	Negative	0.605184	0.026503	1.21187
Com_286_neg	(+)-Catechin	C15 H14 O6	290.079	5.079	Negative	-1.29466	0.0279889	1.08511
Com_11828_neg	S-Adenosyl-methionine	C22 H30 N6 O8 S2	570.159	4.999	Negative	-0.610127	0.0280725	1.08386
Com_5385_neg	Curculigoside	C22 H26 O11	466.147	5.346	Negative	1.46767	0.0284286	1.09246
Com_4575_neg	Agarotetrol	C17 H18 O6	318.11	5.249	Negative	-0.637915	0.0284941	1.10227
Com_1050_neg	Secoisolariciresinol	C20 H26 O6	362.173	5.418	Negative	1.30013	0.0288075	1.1032
Com_5186_neg	Ixoside	C16 H20 O11	388.101	5.445	Negative	1.72793	0.0296033	1.07501
Com_771_neg	D-(-)-Mannitol	C6 H14 O6	182.079	1.33	Negative	0.842587	0.0297717	1.07832
Com_1736_neg	Cyclic adenosine diphosphate-ribose	C15 H21 N5 O13 P2	541.061	1.921	Negative	0.621901	0.0301381	1.15514
Com_4141_neg	Methyl linolenate	C19 H32 O2	292.24	10.338	Negative	1.36532	0.0341339	1.07778
Com_2245_neg	FAHFA (2:0/16:0)	C18 H34 O4	314.246	7.55	Negative	-0.747	0.0353433	1.08957
Com_9263_neg	Jujuboside B	C52 H84 O21	1044.55	1.226	Negative	-1.48957	0.0361755	1.04517
Com_3507_neg	LPC 18:2	C26 H50 N O7 P	565.338	9.006	Negative	1.13626	0.0373439	1.04071
Com_12308_neg	7-O-Methylmangiferin	C20 H20 O11	436.101	4.918	Negative	-1.03174	0.0391599	1.12014
Com_3180_neg	D-Sorbitol	C6 H14 O6	182.078	1.331	Negative	0.911936	0.0394178	1.03516
Com_4602_neg	6-Gingerol	C17 H26 O4	294.183	7.509	Negative	-1.07285	0.0407031	1.03724
Com_3799_neg	Prim-O-glucosylcimifugin	C22 H28 O11	468.165	11.163	Negative	1.02203	0.0408815	1.0616
Com_1263_neg	Hexadecanedioic acid	C16 H30 O4	286.214	6.471	Negative	0.63731	0.0441724	1.02228
Com_3382_neg	(S)-Zearalanone	C18 H24 O5	320.162	6.704	Negative	-1.826	0.045589	1.03596
Com_3614_neg	Paeonolide	C20 H28 O12	460.158	5.367	Negative	0.669219	0.049547	1.02936

## Sheet: Table S4
Table S4 Summary of Illumina sequencing reads mapped to the genome of G. biloba.
Treatments	Raw reads	Clean reads	Total mapped reads	Multiple mapped reads	Unique mapped reads	Mapping ratio	Q20	Q30	GC content
HS1	46582152	45920108	43831168	1986993	41844175	0.911239	97.3	92.48	45.18
HS2	47069240	46338964	44168712	1953842	42214870	0.911002	97.24	92.46	45.4
HS3	46051080	45261724	43276897	1661133	41615764	0.919447	97.19	92.27	45.09
LS1	46722622	46084874	43948441	1835739	42112702	0.913807	97.26	92.51	45
LS2	45757580	45100234	42771139	1686206	41084933	0.910969	97	91.85	44.33
LS3	46905816	45954204	43989678	1794821	42194857	0.918194	97.97	94.21	44.95

## Sheet: Table S5
Table S5 The significantly differentially expressed genes in the HS compared to LS. Log2(fold changes) of up- and down-regulated genes are marked with blue and red, respectively.
Gene ID of G. biloba	Closest gene ID of A. thaliana	BinCode	BinName	Mapman Description	Log2FC	Pvalue
Gb_41161	AT5G54270	1.1.1.1	PS.lightreaction.photosystem II.LHC-II	Symbols: LHCB3, LHCB3*1 | LHCB3 (LIGHT-HARVESTING CHLOROPHYLL B-BINDING PROTEIN 3); structural molecule | chr5:22038273-22039568 FORWARD	1.1492	1.13e-11
Gb_23732	AT2G34420	1.1.1.1	PS.lightreaction.photosystem II.LHC-II	Symbols: LHB1B2, LHCB1.5 | LHB1B2; chlorophyll binding | chr2:14522524-14523568 REVERSE	1.06623	1.64e-08
Gb_27633	AT1G15820	1.1.1.1	PS.lightreaction.photosystem II.LHC-II	Symbols: LHCB6, CP24 | LHCB6 (LIGHT HARVESTING COMPLEX PSII SUBUNIT 6); chlorophyll binding | chr1:5446462-5447859 REVERSE	1.11849	2.23e-06
Gb_14945	AT1G52230	1.1.2.2	PS.lightreaction.photosystem I.PSI polypeptide subunits	Symbols: PSAH2, PSAH-2, PSI-H | PSAH2 (PHOTOSYSTEM I SUBUNIT H2) | chr1:19454836-19455668 FORWARD	-6.20543	0.000119959
Gb_03953	ATCG00730	1.1.3.2	PS.lightreaction.cytochrome b6/f.subunit 4 (PETD)	Symbols: PETD | A chloroplast gene encoding subunit IV of the cytochrome b6/f complex | chrC:76481-77672 FORWARD	1.34488	0.0141648
Gb_11358	ATCG00480	1.1.4.2	PS.lightreaction.ATP synthase.beta subunit	Symbols: ATPB | chloroplast-encoded gene for beta subunit of ATP synthase | chrC:52660-54156 REVERSE	1.3329	0.024066
novel.236	AT5G36700	1.2.1	PS.photorespiration.phosphoglycolate phosphatase	Symbols: ATPGLP1, PGLP1 | PGLP1 (2-PHOSPHOGLYCOLATE PHOSPHATASE 1); phosphoglycolate phosphatase | chr5:14421635-14424490 REVERSE	5.08799	1.63e-40
Gb_29243	AT5G36700	1.2.1	PS.photorespiration.phosphoglycolate phosphatase	Symbols: ATPGLP1, PGLP1 | PGLP1 (2-PHOSPHOGLYCOLATE PHOSPHATASE 1); phosphoglycolate phosphatase | chr5:14421635-14424490 REVERSE	5.1266	4.3e-06
Gb_35011	AT3G04790	1.3.10	PS.calvin cycle.Rib5P Isomerase	ribose 5-phosphate isomerase-related | chr3:1313316-1315243 FORWARD	1.29189	7.44e-06
Gb_10894	AT2G39770	10.1.1.1	cell wall.precursor synthesis.NDP sugar pyrophosphorylase.GDP mannose	Symbols: CYT1, VTC1, SOZ1, EMB101, GMP1 | CYT1 (CYTOKINESIS DEFECTIVE 1); mannose-1-phosphate guanylyltransferase/ nucleotidyltransferase | chr2:16588702-16590985 FORWARD	-1.61922	3.04e-08
Gb_40431	AT2G39770	10.1.1.1	cell wall.precursor synthesis.NDP sugar pyrophosphorylase.GDP mannose	Symbols: CYT1, VTC1, SOZ1, EMB101, GMP1 | CYT1 (CYTOKINESIS DEFECTIVE 1); mannose-1-phosphate guanylyltransferase/ nucleotidyltransferase | chr2:16588702-16590985 FORWARD	-1.6518	0.0110202
Gb_22525	AT5G52560	10.1.1.20	cell wall.precursor synthesis.NDP sugar pyrophosphorylase.multiple NDP-Sugars	Symbols: ATUSP | ATUSP (ARABIDOPSIS THALIANA UDP-SUGAR PYROPHOSPHORYLASE); UTP-monosaccharide-1-phosphate uridylyltransferase/ UTP:arabinose-1-phosphate uridylyltransferase/ UTP:galactose-1-phosphate uridylyltransferase/ UTP:glucose-1-phosphate uridylyltransferase/ UTP:xy | chr5:21330639-21334811 FORWARD	-6.26719	0.000122051
Gb_17794	AT5G66280	10.1.7	cell wall.precursor synthesis.GMD	Symbols: GMD1 | GMD1 (GDP-D-MANNOSE 4,6-DEHYDRATASE 1); GDP-mannose 4,6-dehydratase/ binding / catalytic/ coenzyme binding | chr5:26476166-26477754 FORWARD	-10.6421	2.42e-17
novel.1271	AT5G17420	10.2.1	cell wall.cellulose synthesis.cellulose synthase	Symbols: IRX3, CESA7, ATCESA7, MUR10 | IRX3 (IRREGULAR XYLEM 3); cellulose synthase | chr5:5736630-5741465 REVERSE	-9.82397	1.13e-15
Gb_05001	AT5G05170	10.2.1	cell wall.cellulose synthesis.cellulose synthase	Symbols: CESA3, IXR1, ATCESA3, ATH-B, CEV1 | CEV1 (CONSTITUTIVE EXPRESSION OF VSP 1); cellulose synthase/ transferase, transferring glycosyl groups | chr5:1530174-1535414 REVERSE	1.60391	2.84e-11
Gb_25252	AT5G05170	10.2.1	cell wall.cellulose synthesis.cellulose synthase	Symbols: CESA3, IXR1, ATCESA3, ATH-B, CEV1 | CEV1 (CONSTITUTIVE EXPRESSION OF VSP 1); cellulose synthase/ transferase, transferring glycosyl groups | chr5:1530174-1535414 REVERSE	-3.12917	4.23e-11
Gb_26772	AT5G64740	10.2.1	cell wall.cellulose synthesis.cellulose synthase	Symbols: CESA6, IXR2, E112, PRC1 | CESA6 (CELLULOSE SYNTHASE 6); cellulose synthase/ transferase, transferring glycosyl groups | chr5:25881066-25886694 FORWARD	2.09816	0.00272415
novel.1424	AT5G17420	10.2.1	cell wall.cellulose synthesis.cellulose synthase	Symbols: IRX3, CESA7, ATCESA7, MUR10 | IRX3 (IRREGULAR XYLEM 3); cellulose synthase | chr5:5736630-5741465 REVERSE	3.51913	0.0311238
Gb_06751	AT5G17420	10.2.1	cell wall.cellulose synthesis.cellulose synthase	Symbols: IRX3, CESA7, ATCESA7, MUR10 | IRX3 (IRREGULAR XYLEM 3); cellulose synthase | chr5:5736630-5741465 REVERSE	-5.10722	0.0351741
Gb_02335	AT3G07620	10.3	cell wall.hemicellulose synthesis	exostosin family protein | chr3:2433267-2434988 REVERSE	-1.16543	0.0161635
Gb_24845	AT5G62620	10.3	cell wall.hemicellulose synthesis	galactosyltransferase family protein | chr5:25136751-25139946 FORWARD	1.74846	0.0363882
Gb_11716	AT3G61130	10.4.1.1	cell wall.pectin synthesis.homogalacturonan.Galacturonic Acid Trnasferase	Symbols: GAUT1, LGT1 | GAUT1 (GALACTURONOSYLTRANSFERASE 1); polygalacturonate 4-alpha-galacturonosyltransferase/ transferase, transferring glycosyl groups | chr3:22621969-22625716 FORWARD	-8.93075	0.000621848
Gb_35239	AT2G24450	10.5.1.1	cell wall.cell wall proteins.AGPs.AGP	Symbols: FLA3 | FLA3 (FASCICLIN-LIKE ARABINOGALACTAN PROTEIN 3 PRECURSOR) | chr2:10392787-10393976 REVERSE	-1.22197	1.38e-05
Gb_39819	AT2G14890	10.5.1.1	cell wall.cell wall proteins.AGPs.AGP	Symbols: AGP9 | AGP9 (ARABINOGALACTAN PROTEIN 9) | chr2:6399621-6401059 FORWARD	-1.23694	0.00341628
Gb_08201	AT5G44130	10.5.1.1	cell wall.cell wall proteins.AGPs.AGP	Symbols: FLA13 | FLA13 (FASCICLIN-LIKE ARABINOGALACTAN PROTEIN 13 PRECURSOR) | chr5:17761090-17762003 FORWARD	1.17906	0.0109226
Gb_13861	AT1G12040	10.5.3	cell wall.cell wall proteins.LRR	Symbols: LRX1 | LRX1 (LEUCINE-RICH REPEAT/EXTENSIN 1); histidine phosphotransfer kinase/ protein binding / structural constituent of cell wall | chr1:4070124-4072567 FORWARD	-2.75054	5.93e-06
Gb_13862	AT1G12040	10.5.3	cell wall.cell wall proteins.LRR	Symbols: LRX1 | LRX1 (LEUCINE-RICH REPEAT/EXTENSIN 1); histidine phosphotransfer kinase/ protein binding / structural constituent of cell wall | chr1:4070124-4072567 FORWARD	-1.99938	2.92e-05
Gb_09847	AT1G26240	10.5.4	cell wall.cell wall proteins.HRGP	proline-rich extensin-like family protein | chr1:9078140-9079576 REVERSE	-1.51088	1.54e-05
Gb_30540	AT3G62740	10.6.1	cell wall.degradation.cellulases and beta -1,4-glucanases	Symbols: BGLU7 | BGLU7 (BETA GLUCOSIDASE 7); catalytic/ cation binding / hydrolase, hydrolyzing O-glycosyl compounds | chr3:23211416-23213888 FORWARD	-3.6707	3e-08
Gb_15154	AT3G43860	10.6.1	cell wall.degradation.cellulases and beta -1,4-glucanases	Symbols: AtGH9A4 | AtGH9A4 (Arabidopsis thaliana Glycosyl Hydrolase 9A4); catalytic/ hydrolase, hydrolyzing O-glycosyl compounds | chr3:15706994-15709789 FORWARD	-1.80703	0.00586909
Gb_22359	AT4G30270	10.6.2	cell wall.degradation.mannan-xylose-arabinose-fucose	Symbols: MERI5B, MERI-5, SEN4 | MERI5B (meristem-5); hydrolase, acting on glycosyl bonds / xyloglucan:xyloglucosyl transferase | chr4:14819192-14820592 REVERSE	-3.86428	4.99e-05
Gb_39728	AT5G64570	10.6.2	cell wall.degradation.mannan-xylose-arabinose-fucose	Symbols: XYL4, ATBXL4 | XYL4; hydrolase, hydrolyzing O-glycosyl compounds / xylan 1,4-beta-xylosidase | chr5:25810115-25813335 REVERSE	1.25056	0.00122628
Gb_14859	AT2G28100	10.6.2	cell wall.degradation.mannan-xylose-arabinose-fucose	Symbols: ATFUC1 | ATFUC1 (alpha-L-fucosidase 1); alpha-L-fucosidase | chr2:11974663-11976600 FORWARD	1.60835	0.00187239
Gb_11477	AT3G12145	10.6.3	cell wall.degradation.pectate lyases and polygalacturonases	Symbols: FLR1, FLOR1 | FLR1; enzyme inhibitor/ transcription factor binding | chr3:3874499-3876237 REVERSE	-1.14046	3.83e-08
Gb_32942	AT1G60390	10.6.3	cell wall.degradation.pectate lyases and polygalacturonases	BURP domain-containing protein / polygalacturonase, putative | chr1:22247474-22249636 REVERSE	-1.69795	1.88e-07
Gb_41422	AT1G23760	10.6.3	cell wall.degradation.pectate lyases and polygalacturonases	Symbols: JP630 | JP630; polygalacturonase | chr1:8402046-8404301 FORWARD	-1.10923	6.55e-05
Gb_00786	AT1G09880	10.6.3	cell wall.degradation.pectate lyases and polygalacturonases	lyase | chr1:3208828-3211653 REVERSE	1.91188	0.000152626
novel.1440	AT1G23760	10.6.3	cell wall.degradation.pectate lyases and polygalacturonases	Symbols: JP630 | JP630; polygalacturonase | chr1:8402046-8404301 FORWARD	-1.52793	0.00170497
novel.311	AT4G38030	10.6.3	cell wall.degradation.pectate lyases and polygalacturonases	lyase | chr4:17863073-17866730 REVERSE	1.66486	0.0104862
Gb_22112	AT1G67750	10.6.3	cell wall.degradation.pectate lyases and polygalacturonases	pectate lyase family protein | chr1:25401588-25403503 FORWARD	5.11544	0.0140353
novel.1441	AT1G60390	10.6.3	cell wall.degradation.pectate lyases and polygalacturonases	BURP domain-containing protein / polygalacturonase, putative | chr1:22247474-22249636 REVERSE	-1.43986	0.016259
Gb_00787	AT1G09910	10.6.3	cell wall.degradation.pectate lyases and polygalacturonases	lyase | chr1:3220035-3224541 REVERSE	1.585	0.0289689
Gb_22345	AT2G18800	10.7	cell wall.modification	Symbols: ATXTH21, XTH21 | XTH21 (XYLOGLUCAN ENDOTRANSGLUCOSYLASE/HYDROLASE 21); hydrolase, acting on glycosyl bonds / xyloglucan endotransglucosylase | chr2:8144912-8146265 FORWARD	-1.85048	2.47e-08
Gb_22453	AT2G36870	10.7	cell wall.modification	xyloglucan:xyloglucosyl transferase, putative / xyloglucan endotransglycosylase, putative / endo-xyloglucan transferase, putative | chr2:15472645-15474681 REVERSE	6.02182	1.07e-06
Gb_04137	AT4G14130	10.7	cell wall.modification	Symbols: XTR7 | XTR7 (XYLOGLUCAN ENDOTRANSGLYCOSYLASE 7); hydrolase, acting on glycosyl bonds / hydrolase, hydrolyzing O-glycosyl compounds / xyloglucan:xyloglucosyl transferase | chr4:8137051-8138281 REVERSE	-5.05876	1.55e-06
Gb_34730	AT5G13870	10.7	cell wall.modification	Symbols: EXGT-A4 | EXGT-A4 (ENDOXYLOGLUCAN TRANSFERASE A4); hydrolase, acting on glycosyl bonds / hydrolase, hydrolyzing O-glycosyl compounds / xyloglucan:xyloglucosyl transferase | chr5:4474976-4477045 REVERSE	1.60602	2.05e-06
Gb_39598	AT2G12660	10.7	cell wall.modification	pseudogene, xyloglucan endotransglycosylase, blastp match of 82% identity and 5.9e-44 P-value to GP|19911573|dbj|BAB86890.1||AB083025 syringolide-induced protein 19-1-5 {Glycine max} | chr2:5181465-5182059 REVERSE	-3.38301	2.15e-06
Gb_34729	AT5G13870	10.7	cell wall.modification	Symbols: EXGT-A4 | EXGT-A4 (ENDOXYLOGLUCAN TRANSFERASE A4); hydrolase, acting on glycosyl bonds / hydrolase, hydrolyzing O-glycosyl compounds / xyloglucan:xyloglucosyl transferase | chr5:4474976-4477045 REVERSE	-2.58759	0.000143728
novel.428	AT1G69530	10.7	cell wall.modification	Symbols: ATEXPA1, EXP1, AT-EXP1, ATEXP1, ATHEXP ALPHA 1.2 | ATEXPA1 (ARABIDOPSIS THALIANA EXPANSIN A1) | chr1:26141836-26143496 FORWARD	-2.25965	0.000417571
Gb_22482	AT2G36870	10.7	cell wall.modification	xyloglucan:xyloglucosyl transferase, putative / xyloglucan endotransglycosylase, putative / endo-xyloglucan transferase, putative | chr2:15472645-15474681 REVERSE	1.84002	0.000444034
Gb_01504	AT1G69530	10.7	cell wall.modification	Symbols: ATEXPA1, EXP1, AT-EXP1, ATEXP1, ATHEXP ALPHA 1.2 | ATEXPA1 (ARABIDOPSIS THALIANA EXPANSIN A1) | chr1:26141836-26143496 FORWARD	-1.55095	0.00120455
Gb_01502	AT1G69530	10.7	cell wall.modification	Symbols: ATEXPA1, EXP1, AT-EXP1, ATEXP1, ATHEXP ALPHA 1.2 | ATEXPA1 (ARABIDOPSIS THALIANA EXPANSIN A1) | chr1:26141836-26143496 FORWARD	-2.96436	0.00766895
Gb_10718	AT2G06850	10.7	cell wall.modification	Symbols: EXGT-A1, EXT | EXGT-A1 (ENDOXYLOGLUCAN TRANSFERASE); hydrolase, acting on glycosyl bonds / xyloglucan:xyloglucosyl transferase | chr2:2763526-2765720 FORWARD	-2.53472	0.0127127
Gb_34158	AT4G14130	10.7	cell wall.modification	Symbols: XTR7 | XTR7 (XYLOGLUCAN ENDOTRANSGLYCOSYLASE 7); hydrolase, acting on glycosyl bonds / hydrolase, hydrolyzing O-glycosyl compounds / xyloglucan:xyloglucosyl transferase | chr4:8137051-8138281 REVERSE	-1.22565	0.0357483
Gb_10038	AT4G25810	10.7	cell wall.modification	Symbols: XTR6, XTH23 | XTR6 (XYLOGLUCAN ENDOTRANSGLYCOSYLASE 6); hydrolase, acting on glycosyl bonds / hydrolase, hydrolyzing O-glycosyl compounds / xyloglucan:xyloglucosyl transferase | chr4:13128643-13129884 FORWARD	-2.04047	0.0358242
Gb_27791	AT4G25810	10.7	cell wall.modification	Symbols: XTR6, XTH23 | XTR6 (XYLOGLUCAN ENDOTRANSGLYCOSYLASE 6); hydrolase, acting on glycosyl bonds / hydrolase, hydrolyzing O-glycosyl compounds / xyloglucan:xyloglucosyl transferase | chr4:13128643-13129884 FORWARD	-4.60249	0.0378587
Gb_24564	AT2G47550	10.8.1	cell wall.pectin*esterases.PME	pectinesterase family protein | chr2:19508980-19511792 FORWARD	10.517	4.38e-16
Gb_31006	AT1G11580	10.8.1	cell wall.pectin*esterases.PME	Symbols: ATPMEPCRA, PMEPCRA | PMEPCRA (METHYLESTERASE PCR A); enzyme inhibitor/ pectinesterase | chr1:3888690-3890811 FORWARD	1.33788	0.00083153
Gb_32012	AT5G19730	10.8.1	cell wall.pectin*esterases.PME	pectinesterase family protein | chr5:6670458-6673282 FORWARD	5.3	0.0230322
Gb_39595	AT2G36710	10.8.1	cell wall.pectin*esterases.PME	pectinesterase family protein | chr2:15389466-15391251 REVERSE	1.49358	0.0485927
Gb_33815	AT2G26640	11.1.10	lipid metabolism.FA synthesis and FA elongation.beta ketoacyl CoA synthase	Symbols: KCS11 | KCS11 (3-KETOACYL-COA SYNTHASE 11); acyltransferase/ catalytic/ transferase, transferring acyl groups other than amino-acyl groups | chr2:11329870-11331858 FORWARD	-4.28562	0.000691462
Gb_08307	AT2G26640	11.1.10	lipid metabolism.FA synthesis and FA elongation.beta ketoacyl CoA synthase	Symbols: KCS11 | KCS11 (3-KETOACYL-COA SYNTHASE 11); acyltransferase/ catalytic/ transferase, transferring acyl groups other than amino-acyl groups | chr2:11329870-11331858 FORWARD	-1.41019	0.00381866
Gb_40158	AT5G49070	11.1.10	lipid metabolism.FA synthesis and FA elongation.beta ketoacyl CoA synthase	Symbols: KCS21 | KCS21 (3-KETOACYL-COA SYNTHASE 21); acyltransferase/ catalytic/ transferase, transferring acyl groups other than amino-acyl groups | chr5:19888751-19890145 REVERSE	2.36816	0.0354108
Gb_17018	AT1G01120	11.1.10	lipid metabolism.FA synthesis and FA elongation.beta ketoacyl CoA synthase	Symbols: KCS1 | KCS1 (3-KETOACYL-COA SYNTHASE 1); acyltransferase/ fatty acid elongase | chr1:57269-59167 REVERSE	2.26207	0.035882
Gb_22818	AT2G43710	11.1.15	lipid metabolism.FA synthesis and FA elongation.ACP desaturase	Symbols: SSI2, FAB2 | SSI2; acyl-[acyl-carrier-protein] desaturase/ stearoyl-CoA 9-desaturase | chr2:18119962-18122889 FORWARD	1.83731	0.00193236
Gb_11726	AT5G46290	11.1.3	lipid metabolism.FA synthesis and FA elongation.ketoacyl ACP synthase	Symbols: KAS I | KAS I (3-KETOACYL-ACYL CARRIER PROTEIN SYNTHASE I); catalytic/ fatty-acid synthase/ transferase, transferring acyl groups other than amino-acyl groups | chr5:18774086-18776735 REVERSE	1.34209	0.00233636
Gb_11724	AT5G46290	11.1.3	lipid metabolism.FA synthesis and FA elongation.ketoacyl ACP synthase	Symbols: KAS I | KAS I (3-KETOACYL-ACYL CARRIER PROTEIN SYNTHASE I); catalytic/ fatty-acid synthase/ transferase, transferring acyl groups other than amino-acyl groups | chr5:18774086-18776735 REVERSE	3.87833	0.00446267
Gb_15076	AT5G46290	11.1.3	lipid metabolism.FA synthesis and FA elongation.ketoacyl ACP synthase	Symbols: KAS I | KAS I (3-KETOACYL-ACYL CARRIER PROTEIN SYNTHASE I); catalytic/ fatty-acid synthase/ transferase, transferring acyl groups other than amino-acyl groups | chr5:18774086-18776735 REVERSE	-1.06352	0.0209065
Gb_11733	AT1G08510	11.1.7	lipid metabolism.FA synthesis and FA elongation.ACP thioesterase	Symbols: FATB | FATB (fatty acyl-ACP thioesterases B); acyl carrier/ acyl-[acyl-carrier-protein] hydrolase | chr1:2691080-2694377 REVERSE	-2.07169	1.29e-06
Gb_20191	AT3G48990	11.1.8	lipid metabolism.FA synthesis and FA elongation.acyl coa ligase	AMP-dependent synthetase and ligase family protein | chr3:18158747-18161379 REVERSE	-1.65883	0.000265635
Gb_15042	AT1G77240	11.1.8	lipid metabolism.FA synthesis and FA elongation.acyl coa ligase	AMP-binding protein, putative | chr1:29017958-29019789 REVERSE	2.83651	0.0249352
Gb_20444	AT1G55320	11.1.8	lipid metabolism.FA synthesis and FA elongation.acyl coa ligase	Symbols: AAE18 | AAE18 (ACYL-ACTIVATING ENZYME 18); catalytic/ ligase | chr1:20633360-20636892 FORWARD	3.97706	0.0330606
Gb_15196	AT4G20870	11.2.2	lipid metabolism.FA desaturation.a hydroxylase	Symbols: FAH2, ATFAH2 | FAH2 (FATTY ACID HYDROXYLASE 2); catalytic/ fatty acid alpha-hydroxylase | chr4:11174450-11176881 REVERSE	1.04299	0.00169616
Gb_30832	AT4G30950	11.2.4	lipid metabolism.FA desaturation.omega 6 desaturase	Symbols: FAD6, FADC, SFD4 | FAD6 (FATTY ACID DESATURASE 6); omega-6 fatty acid desaturase | chr4:15056975-15059794 REVERSE	-1.56734	0.0179505
Gb_32454	AT4G01950	11.3	lipid metabolism.Phospholipid synthesis	Symbols: ATGPAT3, GPAT3 | GPAT3 (GLYCEROL-3-PHOSPHATE ACYLTRANSFERASE 3); acyltransferase | chr4:844409-846787 REVERSE	1.10435	0.012093
Gb_33045	AT1G01610	11.3	lipid metabolism.Phospholipid synthesis	Symbols: ATGPAT4, GPAT4 | GPAT4 (GLYCEROL-3-PHOSPHATE ACYLTRANSFERASE 4); 1-acylglycerol-3-phosphate O-acyltransferase/ acyltransferase | chr1:221691-224340 REVERSE	1.01828	0.0363868
Gb_21132	AT5G07920	11.3.5	lipid metabolism.Phospholipid synthesis.diacylglycerol kinase	Symbols: DGK1, ATDGK1 | DGK1 (DIACYLGLYCEROL KINASE1); calcium ion binding / diacylglycerol kinase | chr5:2524778-2529330 REVERSE	1.35971	0.021076
Gb_35418	AT4G29890	11.3.9	lipid metabolism.Phospholipid synthesis.choline monooxygenase	choline monooxygenase, putative (CMO-like) | chr4:14608833-14610998 FORWARD	-1.20111	0.00699338
Gb_35870	AT2G19450	11.4	lipid metabolism.TAG synthesis	Symbols: TAG1, AS11, ABX45, DGAT1, RDS1, ATDGAT | TAG1 (TRIACYLGLYCEROL BIOSYNTHESIS DEFECT 1); diacylglycerol O-acyltransferase | chr2:8426206-8429736 FORWARD	-1.01036	0.00211422
Gb_29757	AT5G54500	11.8	lipid metabolism.'exotics'(steroids, squalene etc)	Symbols: FQR1 | FQR1 (FLAVODOXIN-LIKE QUINONE REDUCTASE 1); FMN binding / oxidoreductase, acting on NADH or NADPH, quinone or similar compound as acceptor | chr5:22124511-22126504 FORWARD	-1.05897	2.25e-05
novel.37	AT3G25540	11.8.1	lipid metabolism.'exotics' (steroids, squalene etc).sphingolipids	Symbols: LAG1 | LAG1 | chr3:9274550-9276685 FORWARD	-2.25638	0.0221648
Gb_04889	AT5G58980	11.8.1.1	lipid metabolism.'exotics' (steroids, squalene etc).sphingolipids.ceramidase	ceramidase family protein | chr5:23811449-23814683 REVERSE	1.32413	0.0130078
Gb_16942	AT4G22756	11.8.2	lipid metabolism.'exotics' (steroids, squalene etc).methylsterol monooxygenase	Symbols: SMO1-2, ATSMO1, ATSMO1-2, SMO1 | SMO1-2 (STEROL C4-METHYL OXIDASE 1-2); 4,4-dimethyl-9beta,19-cyclopropylsterol-4alpha-methyl oxidase/ C-4 methylsterol oxidase/ catalytic | chr4:11954840-11956813 REVERSE	1.62581	0.013402
Gb_29922	AT3G07020	11.8.3	lipid metabolism.'exotics' (steroids, squalene etc).UDP-glucose:sterol glucosyltransferase	UDP-glucose:sterol glucosyltransferase (UGT80A2) | chr3:2217653-2221702 REVERSE	-1.88552	0.0095275
Gb_26110	AT2G42690	11.9.2	lipid metabolism.lipid degradation.lipases	lipase, putative | chr2:17776241-17777717 REVERSE	2.68437	5.62e-08
Gb_04736	AT1G52760	11.9.2	lipid metabolism.lipid degradation.lipases	esterase/lipase/thioesterase family protein | chr1:19651325-19652743 FORWARD	-5.11379	0.00723121
Gb_19110	AT1G73920	11.9.2	lipid metabolism.lipid degradation.lipases	lipase family protein | chr1:27790875-27794914 FORWARD	-1.23635	0.0262702
Gb_30676	AT1G06800	11.9.2.1	lipid metabolism.lipid degradation.lipases.triacylglycerol lipase	lipase class 3 family protein | chr1:2089417-2091686 REVERSE	-1.71863	0.000437877
Gb_36266	AT2G30550	11.9.2.1	lipid metabolism.lipid degradation.lipases.triacylglycerol lipase	lipase class 3 family protein | chr2:13014848-13017153 FORWARD	-5.78294	0.000639087
Gb_34048	AT1G06250	11.9.2.1	lipid metabolism.lipid degradation.lipases.triacylglycerol lipase	lipase class 3 family protein | chr1:1913256-1914895 REVERSE	2.40149	0.00342067
Gb_36267	AT2G30550	11.9.2.1	lipid metabolism.lipid degradation.lipases.triacylglycerol lipase	lipase class 3 family protein | chr2:13014848-13017153 FORWARD	-1.19642	0.00520767
Gb_19035	AT1G56630	11.9.2.1	lipid metabolism.lipid degradation.lipases.triacylglycerol lipase	triacylglycerol lipase | chr1:21223593-21226943 REVERSE	-1.62282	0.0207948
Gb_17928	AT1G71340	11.9.3.3	lipid metabolism.lipid degradation.lysophospholipases.glycerophosphodiester phosphodiesterase	glycerophosphoryl diester phosphodiesterase family protein | chr1:26885170-26888338 REVERSE	1.33558	0.0252341
Gb_22067	AT3G03540	11.9.3.5	lipid metabolism.lipid degradation.lysophospholipases.phosphoinositide phospholipase C	Symbols: NPC5 | NPC5 (NON-SPECIFIC PHOSPHOLIPASE C5); hydrolase, acting on ester bonds / phospholipase C | chr3:846350-848297 REVERSE	2.22115	0.00297125
Gb_14657	AT5G22500	11.9.4.13	lipid metabolism.lipid degradation.beta-oxidation.acyl CoA reductase	Symbols: FAR1 | FAR1 (FATTY ACID REDUCTASE 1); fatty acyl-CoA reductase (alcohol-forming)/ oxidoreductase, acting on the CH-CH group of donors | chr5:7470443-7474120 FORWARD	-2.88123	0.00937263
Gb_32080	AT1G35250	11.9.4.5	lipid metabolism.lipid degradation.beta-oxidation.acyl-CoA thioesterase	thioesterase family protein | chr1:12932941-12934479 REVERSE	-11.3595	1.53e-20
Gb_21936	AT1G35290	11.9.4.5	lipid metabolism.lipid degradation.beta-oxidation.acyl-CoA thioesterase	thioesterase family protein | chr1:12947544-12948841 REVERSE	-2.50058	0.000762203
Gb_38319	AT5G17330	13.1.1.1.1	amino acid metabolism.synthesis.central amino acid metabolism.GABA.Glutamate decarboxylase	Symbols: GAD, GAD1 | GAD; calmodulin binding / glutamate decarboxylase | chr5:5711012-5715075 FORWARD	-1.54014	0.00168994
Gb_08982	AT2G38400	13.1.1.3.11	amino acid metabolism.synthesis.central amino acid metabolism.alanine.alanine-glyoxylate aminotransferase	Symbols: AGT3 | AGT3 (ALANINE:GLYOXYLATE AMINOTRANSFERASE 3); alanine-glyoxylate transaminase/ catalytic/ pyridoxal phosphate binding / transaminase | chr2:16083689-16086349 FORWARD	4.55303	0.0355891
Gb_39696	AT3G55610	13.1.2.2.1	amino acid metabolism.synthesis.glutamate family.proline.delta 1-pyrroline-5-carboxylate synthetase	Symbols: P5CS2 | P5CS2 (DELTA 1-PYRROLINE-5-CARBOXYLATE SYNTHASE 2); catalytic/ glutamate 5-kinase/ glutamate-5-semialdehyde dehydrogenase/ oxidoreductase | chr3:20624020-20629093 REVERSE	-1.74476	3.81e-05
Gb_33429	AT5G10240	13.1.3.1.1	amino acid metabolism.synthesis.aspartate family.asparagine.asparagine synthetase	Symbols: ASN3 | ASN3 (ASPARAGINE SYNTHETASE 3); asparagine synthase (glutamine-hydrolyzing) | chr5:3212689-3216466 REVERSE	-5.2672	2.59e-29
Gb_28369	AT4G34840	13.1.3.4	amino acid metabolism.synthesis.aspartate family.methionine	Symbols: ATMTN2, ATMTAN2, MTN2, MTAN2 | ATMTN2; methylthioadenosine nucleosidase | chr4:16606274-16608024 FORWARD	-1.21031	2.72e-07
novel.1217	AT5G11880	13.1.3.5.5	amino acid metabolism.synthesis.aspartate family.lysine.diaminopimelate decarboxylase	diaminopimelate decarboxylase, putative / DAP carboxylase, putative | chr5:3827526-3829986 REVERSE	3.14665	0.00650738
Gb_21794	AT1G74040	13.1.4.4.1	amino acid metabolism.synthesis.branched chain group.leucine specific.2-isopropylmalate synthase	Symbols: IMS1, MAML-3, IPMS2 | IMS1 (2-ISOPROPYLMALATE SYNTHASE 1); 2-isopropylmalate synthase | chr1:27842171-27845776 FORWARD	1.15897	0.0032122
Gb_06003	AT3G59760	13.1.5.3.1	amino acid metabolism.synthesis.serine-glycine-cysteine group.cysteine.OASTL	Symbols: OASC, ATCS-C | OASC (O-ACETYLSERINE (THIOL) LYASE ISOFORM C); ATP binding / cysteine synthase | chr3:22071948-22075416 REVERSE	-1.39454	0.0230863
Gb_19190	AT3G13110	13.1.5.3.2	amino acid metabolism.synthesis.serine-glycine-cysteine group.cysteine.SAT	Symbols: ATSERAT2;2, SAT-1, SAT-A, SAT3, SAT-M | ATSERAT2;2 (SERINE ACETYLTRANSFERASE 2;2); serine O-acetyltransferase | chr3:4214617-4216302 REVERSE	-3.28083	0.0163079
Gb_14157	AT1G48850	13.1.6.1.7	amino acid metabolism.synthesis.aromatic aa.chorismate.chorismate synthase	Symbols: EMB1144 | EMB1144 (embryo defective 1144); chorismate synthase | chr1:18064905-18068090 REVERSE	-1.04526	0.0236006
Gb_31120	AT1G11790	13.1.6.3.1	amino acid metabolism.synthesis.aromatic aa.phenylalanine.arogenate dehydratase / prephenate dehydratase	Symbols: ADT1 | ADT1 (arogenate dehydratase 1); arogenate dehydratase/ prephenate dehydratase | chr1:3981248-3985215 FORWARD	1.14663	0.0421393
Gb_34557	AT5G62530	13.2.2.2	amino acid metabolism.degradation.glutamate family.proline	Symbols: ALDH12A1, ATP5CDH, P5CDH | ALDH12A1; 1-pyrroline-5-carboxylate dehydrogenase/ 3-chloroallyl aldehyde dehydrogenase | chr5:25099003-25103298 REVERSE	1.37339	0.00531938
Gb_24725	AT4G33150	13.2.3.5	amino acid metabolism.degradation.aspartate family.lysine	lysine-ketoglutarate reductase/saccharopine dehydrogenase bifunctional enzyme | chr4:15985189-15991536 REVERSE	1.53469	0.000296053
Gb_07990	AT3G08860	13.2.4.1	amino acid metabolism.degradation.branched chain group.shared	alanine--glyoxylate aminotransferase, putative / beta-alanine-pyruvate aminotransferase, putative / AGT, putative | chr3:2696559-2699158 REVERSE	-1.554	0.0041984
Gb_27216	AT5G54080	13.2.6.2	amino acid metabolism.degradation.aromatic aa.tyrosine	Symbols: HGO | HGO (HOMOGENTISATE 1,2-DIOXYGENASE); homogentisate 1,2-dioxygenase | chr5:21945869-21948285 FORWARD	-3.10198	0.000879048
Gb_29257	AT2G03730	13.99	amino acid metabolism.misc	Symbols: ACR5 | ACR5; amino acid binding | chr2:1137635-1140186 REVERSE	1.48099	0.00292945
Gb_23727	AT1G62180	14.2	S-assimilation.APR	Symbols: APR2, APSR, PRH43, PRH, ATAPR2 | APR2 (5'ADENYLYLPHOSPHOSULFATE REDUCTASE 2); adenylyl-sulfate reductase/ phosphoadenylyl-sulfate reductase (thioredoxin) | chr1:22975530-22977602 REVERSE	2.04306	0.00904194
Gb_14240	AT1G62180	14.2	S-assimilation.APR	Symbols: APR2, APSR, PRH43, PRH, ATAPR2 | APR2 (5'ADENYLYLPHOSPHOSULFATE REDUCTASE 2); adenylyl-sulfate reductase/ phosphoadenylyl-sulfate reductase (thioredoxin) | chr1:22975530-22977602 REVERSE	-2.61254	0.0233796
Gb_34325	AT5G04950	15.2	metal handling.binding, chelation and storage	Symbols: NAS1, ATNAS1 | NAS1 (NICOTIANAMINE SYNTHASE 1); nicotianamine synthase | chr5:1457645-1458890 REVERSE	2.52098	3.27e-11
Gb_21839	AT3G17390	15.2	metal handling.binding, chelation and storage	Symbols: MTO3, SAMS3, MAT4 | MTO3 (METHIONINE OVER-ACCUMULATOR 3); methionine adenosyltransferase | chr3:5952187-5954084 REVERSE	-5.32558	0.00350163
Gb_13452	AT3G11050	15.2	metal handling.binding, chelation and storage	Symbols: ATFER2 | ATFER2 (ferritin 2); binding / ferric iron binding / oxidoreductase/ transition metal ion binding | chr3:3463598-3465506 FORWARD	1.2622	0.00608867
novel.1556	AT4G08570	15.2	metal handling.binding, chelation and storage	heavy-metal-associated domain-containing protein / copper chaperone (CCH)-related | chr4:5454580-5456070 REVERSE	1.1688	0.0186465
Gb_21840	AT3G17390	15.2	metal handling.binding, chelation and storage	Symbols: MTO3, SAMS3, MAT4 | MTO3 (METHIONINE OVER-ACCUMULATOR 3); methionine adenosyltransferase | chr3:5952187-5954084 REVERSE	-4.08258	0.0239088
Gb_16245	AT5G63530	15.2	metal handling.binding, chelation and storage	Symbols: ATFP3, FP3 | ATFP3; metal ion binding / transition metal ion binding | chr5:25433154-25435834 FORWARD	-1.54168	0.033957
Gb_41222	AT2G01770	15.3	metal handling.regulation	Symbols: VIT1 | VIT1 (vacuolar iron transporter 1); iron ion transmembrane transporter | chr2:334772-336438 REVERSE	1.14412	0.00577483
novel.1170	AT3G31425	16.1	secondary metabolism.isoprenoids	pseudogene, putative (+)-delta-cadinene synthase, similar to 5-epi-aristolochene syntase-like protein; terpene synthase from GI:9294130 (Arabidopsis thaliana); blastp match of 38% identity and 1.8e-47 P-value to GP|9864189|gb|AAG01339.1||AF288465 terpene synthase {Citrus junos} | chr3:12784676-12786759 REVERSE	-1.30425	2.41e-06
Gb_41470	AT4G34350	16.1.1.7	secondary metabolism.isoprenoids.non-mevalonate pathway.HDR	Symbols: CLB6, ISPH, HDR | HDR (4-HYDROXY-3-METHYLBUT-2-ENYL DIPHOSPHATE REDUCTASE); 4-hydroxy-3-methylbut-2-en-1-yl diphosphate reductase/ 4-hydroxy-3-methylbut-2-en-1-yl diphosphate synthase | chr4:16428480-16431114 REVERSE	-1.18201	0.00160861
Gb_22104	AT5G48230	16.1.2.1	secondary metabolism.isoprenoids.mevalonate pathway.acetyl-CoA C-acyltransferase	Symbols: EMB1276, ACAT2 | ACAT2 (ACETOACETYL-COA THIOLASE 2); acetyl-CoA C-acetyltransferase/ catalytic | chr5:19552142-19555529 REVERSE	-2.0185	0.00697643
Gb_04291	AT2G17370	16.1.2.3	secondary metabolism.isoprenoids.mevalonate pathway.HMG-CoA reductase	Symbols: HMG2, HMGR2 | HMG2 (3-HYDROXY-3-METHYLGLUTARYL-COA REDUCTASE 2); hydroxymethylglutaryl-CoA reductase | chr2:7549775-7552201 FORWARD	-4.35058	0.0262029
Gb_31212	AT1G31910	16.1.2.5	secondary metabolism.isoprenoids.mevalonate pathway.phosphomevalonate kinase	GHMP kinase family protein | chr1:11457126-11461825 FORWARD	-3.46811	1.05e-05
Gb_31698	AT3G54250	16.1.2.6	secondary metabolism.isoprenoids.mevalonate pathway.mevalonate diphosphate decarboxylase	mevalonate diphosphate decarboxylase, putative | chr3:20082299-20084732 REVERSE	-1.159	3.06e-08
Gb_07161	AT5G47770	16.1.2.9	secondary metabolism.isoprenoids.mevalonate pathway.farnesyl pyrophosphate synthetase	Symbols: FPS1 | FPS1 (FARNESYL DIPHOSPHATE SYNTHASE 1); dimethylallyltranstransferase/ geranyltranstransferase | chr5:19345173-19347629 FORWARD	1.13725	3.78e-07
Gb_36778	AT1G06570	16.1.3.1	secondary metabolism.isoprenoids.tocopherol biosynthesis.hydroxyphenylpyruvate dioxygenase	Symbols: PDS1, HPD | PDS1 (PHYTOENE DESATURATION 1); 4-hydroxyphenylpyruvate dioxygenase | chr1:2011885-2013545 REVERSE	-2.01411	0.0356011
Gb_33722	AT3G63520	16.1.4.10	secondary metabolism.isoprenoids.carotenoids.carotenoid cleavage dioxygenase	Symbols: CCD1, ATCCD1, ATNCED1, NCED1 | CCD1 (CAROTENOID CLEAVAGE DIOXYGENASE 1); 9-cis-epoxycarotenoid dioxygenase | chr3:23452911-23456078 FORWARD	4.22312	9.31e-10
Gb_29245	AT3G04870	16.1.4.3	secondary metabolism.isoprenoids.carotenoids.zeta-carotene desaturase	Symbols: ZDS, PDE181 | ZDS (ZETA-CAROTENE DESATURASE); carotene 7,8-desaturase | chr3:1342718-1346387 FORWARD	1.05836	0.0205878
Gb_05212	AT1G78970	16.1.5	secondary metabolism.isoprenoids.terpenoids	Symbols: LUP1, ATLUP1 | LUP1 (LUPEOL SYNTHASE 1); beta-amyrin synthase/ lupeol synthase | chr1:29703340-29707844 FORWARD	-1.91503	0.000650532
novel.424	AT3G29110	16.1.5	secondary metabolism.isoprenoids.terpenoids	terpene synthase/cyclase family protein | chr3:11082152-11085891 REVERSE	-5.22345	0.0401345
Gb_38581	AT1G76790	16.10	secondary metabolism.simple phenols	O-methyltransferase family 2 protein | chr1:28822186-28823673 REVERSE	11.9198	6.39e-07
novel.715	AT5G01190	16.10	secondary metabolism.simple phenols	Symbols: LAC10 | LAC10 (laccase 10); laccase | chr5:72392-74756 FORWARD	-4.57463	0.0171981
Gb_23398	AT4G35160	16.2	secondary metabolism.phenylpropanoids	O-methyltransferase family 2 protein | chr4:16730760-16732811 REVERSE	3.54966	3.19e-23
Gb_08075	AT1G20500	16.2	secondary metabolism.phenylpropanoids	4-coumarate-CoA ligase | chr1:7100502-7102915 REVERSE	3.77642	6.93e-11
Gb_21821	AT1G20480	16.2	secondary metabolism.phenylpropanoids	4-coumarate--CoA ligase family protein / 4-coumaroyl-CoA synthase family protein | chr1:7094833-7097114 REVERSE	-1.2614	0.000326708
Gb_38698	AT5G57840	16.2	secondary metabolism.phenylpropanoids	transferase family protein | chr5:23432804-23435232 REVERSE	-1.36917	0.0332446
Gb_33847	AT3G50740	16.2.1	secondary metabolism.phenylpropanoids.lignin biosynthesis	Symbols: UGT72E1 | UGT72E1 (UDP-glucosyl transferase 72E1); UDP-glycosyltransferase/ coniferyl-alcohol glucosyltransferase/ transferase, transferring glycosyl groups | chr3:18855161-18856884 REVERSE	-1.16903	3.79e-06
Gb_16672	AT3G10340	16.2.1.1	secondary metabolism.phenylpropanoids.lignin biosynthesis.PAL	Symbols: PAL4 | PAL4 (Phenylalanine ammonia-lyase 4); ammonia ligase/ ammonia-lyase/ catalytic | chr3:3204013-3208022 FORWARD	-1.68109	0.00044485
Gb_02915	AT2G37040	16.2.1.1	secondary metabolism.phenylpropanoids.lignin biosynthesis.PAL	Symbols: pal1, ATPAL1 | pal1 (Phe ammonia lyase 1); phenylalanine ammonia-lyase | chr2:15557376-15560363 REVERSE	5.91034	0.00131688
Gb_26239	AT2G30490	16.2.1.2	secondary metabolism.phenylpropanoids.lignin biosynthesis.C4H	Symbols: ATC4H, C4H, CYP73A5 | C4H (CINNAMATE-4-HYDROXYLASE); trans-cinnamate 4-monooxygenase | chr2:12993663-12995770 REVERSE	7.65997	0.00378859
Gb_19735	AT4G05160	16.2.1.3	secondary metabolism.phenylpropanoids.lignin biosynthesis.4CL	4-coumarate--CoA ligase, putative / 4-coumaroyl-CoA synthase, putative | chr4:2664385-2666707 FORWARD	-1.47801	8.1e-06
Gb_18171	AT4G34050	16.2.1.6	secondary metabolism.phenylpropanoids.lignin biosynthesis.CCoAOMT	caffeoyl-CoA 3-O-methyltransferase, putative | chr4:16310775-16312216 FORWARD	-1.78931	6.57e-07
Gb_12834	AT5G04330	16.2.1.8	secondary metabolism.phenylpropanoids.lignin biosynthesis.F5H	cytochrome P450, putative / ferulate-5-hydroxylase, putative | chr5:1212602-1214439 REVERSE	-3.10008	0.0186969
Gb_22950	AT1G35190	16.4.1	secondary metabolism.N misc.alkaloid-like	oxidoreductase, 2OG-Fe(II) oxygenase family protein | chr1:12890423-12892874 FORWARD	1.31213	0.000130384
Gb_14886	AT2G31790	16.5.1.1.1.8	secondary metabolism.sulfur-containing.glucosinolates.synthesis.aliphatic.UDP-glycosyltransferase	UDP-glucoronosyl/UDP-glucosyl transferase family protein | chr2:13518211-13520364 FORWARD	-1.0052	4.35e-05
Gb_18329	AT2G31790	16.5.1.1.1.8	secondary metabolism.sulfur-containing.glucosinolates.synthesis.aliphatic.UDP-glycosyltransferase	UDP-glucoronosyl/UDP-glucosyl transferase family protein | chr2:13518211-13520364 FORWARD	3.67466	0.0488223
novel.296	AT5G55370	16.7	secondary metabolism.wax	long-chain-alcohol O-fatty-acyltransferase family protein / wax synthase family protein | chr5:22445085-22446116 REVERSE	8.13728	2.53e-09
Gb_06884	AT1G19440	16.7	secondary metabolism.wax	Symbols: KCS4 | KCS4 (3-KETOACYL-COA SYNTHASE 4); acyltransferase/ catalytic/ transferase, transferring acyl groups other than amino-acyl groups | chr1:6728984-6730931 FORWARD	-2.30598	0.030689
Gb_37972	AT2G39980	16.8.1	secondary metabolism.flavonoids.anthocyanins	transferase family protein | chr2:16687673-16689956 REVERSE	1.29861	0.0188041
Gb_07706	AT5G05270	16.8.2	secondary metabolism.flavonoids.chalcones	chalcone-flavanone isomerase family protein | chr5:1563320-1565007 FORWARD	-1.04939	9.35e-07
Gb_19001	AT5G13930	16.8.2.1	secondary metabolism.flavonoids.chalcones.naringenin-chalcone synthase	Symbols: CHS, TT4, ATCHS | TT4 (TRANSPARENT TESTA 4); naringenin-chalcone synthase | chr5:4488688-4490264 FORWARD	-1.35167	0.00136768
Gb_19003	AT5G13930	16.8.2.1	secondary metabolism.flavonoids.chalcones.naringenin-chalcone synthase	Symbols: CHS, TT4, ATCHS | TT4 (TRANSPARENT TESTA 4); naringenin-chalcone synthase | chr5:4488688-4490264 FORWARD	-1.27633	0.0134584
Gb_32170	AT4G10490	16.8.3	secondary metabolism.flavonoids.dihydroflavonols	oxidoreductase, 2OG-Fe(II) oxygenase family protein | chr4:6483867-6485360 FORWARD	1.90944	5.51e-06
Gb_38334	AT1G25460	16.8.3	secondary metabolism.flavonoids.dihydroflavonols	oxidoreductase family protein | chr1:8942811-8944244 FORWARD	-5.88211	0.000832426
Gb_00346	AT1G01390	16.8.3	secondary metabolism.flavonoids.dihydroflavonols	UDP-glucoronosyl/UDP-glucosyl transferase family protein | chr1:148120-149806 REVERSE	1.54943	0.0301405
Gb_24242	AT4G27250	16.8.3.1	secondary metabolism.flavonoids.dihydroflavonols.dihydroflavonol 4-reductase	dihydroflavonol 4-reductase family / dihydrokaempferol 4-reductase family | chr4:13642772-13644425 REVERSE	-2.01081	3.84e-05
Gb_05058	AT3G51240	16.8.3.2	secondary metabolism.flavonoids.dihydroflavonols.flavanone 3-hydroxylase	Symbols: F3H, TT6, F3'H | F3H (FLAVANONE 3-HYDROXYLASE); naringenin 3-dioxygenase | chr3:19025264-19026939 FORWARD	-2.58176	3.29e-05
Gb_05056	AT3G51240	16.8.3.2	secondary metabolism.flavonoids.dihydroflavonols.flavanone 3-hydroxylase	Symbols: F3H, TT6, F3'H | F3H (FLAVANONE 3-HYDROXYLASE); naringenin 3-dioxygenase | chr3:19025264-19026939 FORWARD	-1.64537	0.0492008
Gb_19792	AT5G07990	16.8.3.3	secondary metabolism.flavonoids.dihydroflavonols.flavonoid 3''-monooxygenase	Symbols: TT7, CYP75B1, D501 | TT7 (TRANSPARENT TESTA 7); flavonoid 3'-monooxygenase/ oxygen binding | chr5:2560394-2563109 FORWARD	-1.35027	6.91e-05
Gb_00277	AT2G44800	16.8.4	secondary metabolism.flavonoids.flavonols	oxidoreductase, 2OG-Fe(II) oxygenase family protein | chr2:18466820-18468551 FORWARD	-6.8447	5e-06
Gb_32875	AT1G17020	16.8.4	secondary metabolism.flavonoids.flavonols	Symbols: SRG1, ATSRG1 | SRG1 (SENESCENCE-RELATED GENE 1); oxidoreductase, acting on diphenols and related substances as donors, oxygen as acceptor / oxidoreductase, acting on paired donors, with incorporation or reduction of molecular oxygen, 2-oxoglutarate as one donor, and inc | chr1:5820206-5822013 FORWARD	1.07238	0.000531413
Gb_28300	AT3G21420	16.8.4	secondary metabolism.flavonoids.flavonols	oxidoreductase, 2OG-Fe(II) oxygenase family protein | chr3:7541477-7543518 FORWARD	-2.33017	0.0100811
Gb_00249	AT2G36790	16.8.4	secondary metabolism.flavonoids.flavonols	Symbols: UGT73C6 | UGT73C6 (UDP-glucosyl transferase 73C6); UDP-glucosyltransferase/ UDP-glycosyltransferase/ quercetin 3-O-glucosyltransferase/ quercetin 4'-O-glucosyltransferase/ quercetin 7-O-glucosyltransferase/ transferase, transferring glycosyl groups | chr2:15420190-15421866 REVERSE	-1.02182	0.010347
Gb_10313	AT3G21780	17.1.1	hormone metabolism.abscisic acid.synthesis-degradation	Symbols: UGT71B6 | UGT71B6 (UDP-glucosyl transferase 71B6); UDP-glycosyltransferase/ abscisic acid glucosyltransferase/ transferase, transferring glycosyl groups | chr3:7675004-7676494 REVERSE	6.13107	0.000153064
Gb_10317	AT3G21780	17.1.1	hormone metabolism.abscisic acid.synthesis-degradation	Symbols: UGT71B6 | UGT71B6 (UDP-glucosyl transferase 71B6); UDP-glycosyltransferase/ abscisic acid glucosyltransferase/ transferase, transferring glycosyl groups | chr3:7675004-7676494 REVERSE	-1.09188	0.000886534
Gb_08111	AT4G19230	17.1.1.2.1	hormone metabolism.abscisic acid.synthesis-degradation.degradation.8-hydroxylase	Symbols: CYP707A1 | CYP707A1; (+)-abscisic acid 8'-hydroxylase/ oxygen binding | chr4:10521379-10523961 FORWARD	2.4446	0.0146124
Gb_10755	AT4G19230	17.1.1.2.1	hormone metabolism.abscisic acid.synthesis-degradation.degradation.8-hydroxylase	Symbols: CYP707A1 | CYP707A1; (+)-abscisic acid 8'-hydroxylase/ oxygen binding | chr4:10521379-10523961 FORWARD	-1.02781	0.0391741
Gb_08684	AT4G34000	17.1.2	hormone metabolism.abscisic acid.signal transduction	Symbols: ABF3, DPBF5 | ABF3 (ABSCISIC ACID RESPONSIVE ELEMENTS-BINDING FACTOR 3); DNA binding / protein binding / transcription activator/ transcription factor | chr4:16295558-16298255 FORWARD	-1.38338	1.28e-07
novel.1280	AT1G49720	17.1.2	hormone metabolism.abscisic acid.signal transduction	Symbols: ABF1 | ABF1 (ABSCISIC ACID RESPONSIVE ELEMENT-BINDING FACTOR 1); DNA binding / protein binding / transcription activator/ transcription factor | chr1:18400092-18402628 FORWARD	-1.0755	0.0445367
Gb_22682	AT1G28200	17.1.3	hormone metabolism.abscisic acid.induced-regulated-responsive-activated	Symbols: FIP1 | FIP1 (FH INTERACTING PROTEIN 1) | chr1:9850147-9852366 REVERSE	-1.66084	3.61e-05
Gb_19769	AT5G13200	17.1.3	hormone metabolism.abscisic acid.induced-regulated-responsive-activated	GRAM domain-containing protein / ABA-responsive protein-related | chr5:4207004-4208289 FORWARD	-1.03292	0.000207819
Gb_25968	AT1G77690	17.2.2	hormone metabolism.auxin.signal transduction	Symbols: LAX3 | LAX3 (LIKE AUX1 3); amino acid transmembrane transporter/ auxin influx transmembrane transporter/ transporter | chr1:29200941-29203340 REVERSE	-3.15668	5.29e-06
Gb_15873	AT3G02260	17.2.2	hormone metabolism.auxin.signal transduction	Symbols: BIG, DOC1, TIR3, UMB1, ASA1, LPR1, CRM1 | BIG (BIG); binding / ubiquitin-protein ligase/ zinc ion binding | chr3:430984-448489 REVERSE	-1.23637	7.86e-05
Gb_14432	AT3G02260	17.2.2	hormone metabolism.auxin.signal transduction	Symbols: BIG, DOC1, TIR3, UMB1, ASA1, LPR1, CRM1 | BIG (BIG); binding / ubiquitin-protein ligase/ zinc ion binding | chr3:430984-448489 REVERSE	-1.95753	0.000118239
Gb_23207	AT2G01420	17.2.2	hormone metabolism.auxin.signal transduction	Symbols: PIN4 | PIN4 (PIN-FORMED 4); auxin:hydrogen symporter/ transporter | chr2:180105-183328 REVERSE	-1.7809	0.000200787
Gb_15558	AT5G15100	17.2.2	hormone metabolism.auxin.signal transduction	Symbols: PIN8 | PIN8 (PIN-FORMED 8); auxin:hydrogen symporter/ transporter | chr5:4892159-4893937 REVERSE	2.06876	0.000234942
Gb_12274	AT2G02560	17.2.2	hormone metabolism.auxin.signal transduction	Symbols: CAND1, ATCAND1, ETA2, TIP120, HVE | CAND1 (CULLIN-ASSOCIATED AND NEDDYLATION DISSOCIATED); binding | chr2:689788-697596 FORWARD	-1.42406	0.00141566
Gb_22662	AT1G77690	17.2.2	hormone metabolism.auxin.signal transduction	Symbols: LAX3 | LAX3 (LIKE AUX1 3); amino acid transmembrane transporter/ auxin influx transmembrane transporter/ transporter | chr1:29200941-29203340 REVERSE	-1.9547	0.0121279
Gb_04393	AT3G03810	17.2.3	hormone metabolism.auxin.induced-regulated-responsive-activated	Symbols: EDA30 | EDA30 (embryo sac development arrest 30) | chr3:971672-976367 REVERSE	-7.17327	7.1e-07
Gb_12335	AT2G14960	17.2.3	hormone metabolism.auxin.induced-regulated-responsive-activated	Symbols: GH3.1 | GH3.1 | chr2:6451372-6453670 REVERSE	-6.93096	2.45e-06
Gb_37955	AT3G22850	17.2.3	hormone metabolism.auxin.induced-regulated-responsive-activated	unknown protein | chr3:8089003-8090470 FORWARD	1.5118	1.23e-05
Gb_29294	AT1G60750	17.2.3	hormone metabolism.auxin.induced-regulated-responsive-activated	oxidoreductase | chr1:22362293-22363854 REVERSE	-5.63189	0.00157043
Gb_28841	AT1G56150	17.2.3	hormone metabolism.auxin.induced-regulated-responsive-activated	auxin-responsive family protein | chr1:21017385-21017939 FORWARD	-1.15504	0.00648709
Gb_23858	AT3G60690	17.2.3	hormone metabolism.auxin.induced-regulated-responsive-activated	auxin-responsive family protein | chr3:22435121-22435949 FORWARD	1.17456	0.0147597
Gb_17805	AT2G16530	17.3.1.1.1	hormone metabolism.brassinosteroid.synthesis-degradation.BRs.DET2	3-oxo-5-alpha-steroid 4-dehydrogenase family protein / steroid 5-alpha-reductase family protein | chr2:7162989-7165323 REVERSE	1.07542	0.000355659
Gb_37218	AT2G38050	17.3.1.1.1	hormone metabolism.brassinosteroid.synthesis-degradation.BRs.DET2	Symbols: DET2, DWF6, ATDET2 | DET2 (DE-ETIOLATED 2); sterol 5-alpha reductase | chr2:15921136-15922313 REVERSE	-5.07303	0.0346794
Gb_04371	AT3G50660	17.3.1.1.2	hormone metabolism.brassinosteroid.synthesis-degradation.BRs.DWF4	Symbols: DWF4, CYP90B1, CLM, SNP2, SAV1 | DWF4 (DWARF 4); steroid 22-alpha hydroxylase | chr3:18814140-18817244 REVERSE	1.25699	0.0437877
Gb_19459	AT1G74360	17.3.2.1	hormone metabolism.brassinosteroid.signal transduction.BRI	leucine-rich repeat transmembrane protein kinase, putative | chr1:27954231-27958114 FORWARD	1.15944	6.06e-05
Gb_33347	AT4G39400	17.3.2.1	hormone metabolism.brassinosteroid.signal transduction.BRI	Symbols: BRI1, CBB2, DWF2, BIN1, ATBRI1 | BRI1 (BRASSINOSTEROID INSENSITIVE 1); kinase/ protein binding / protein heterodimerization/ protein homodimerization/ protein kinase/ protein serine/threonine kinase | chr4:18324661-18328826 FORWARD	1.42733	0.013726
Gb_26621	AT3G63110	17.4.1	hormone metabolism.cytokinin.synthesis-degradation	Symbols: ATIPT3, IPT3 | ATIPT3 (ARABIDOPSIS THALIANA ISOPENTENYLTRANSFERASE 3); ATP binding / tRNA isopentenyltransferase/ transferase, transferring alkyl or aryl (other than methyl) groups | chr3:23318076-23319540 REVERSE	-9.24061	4.51e-13
Gb_11130	AT1G04350	17.5.1	hormone metabolism.ethylene.synthesis-degradation	2-oxoglutarate-dependent dioxygenase, putative | chr1:1165165-1166768 FORWARD	-2.4875	2.44e-08
Gb_34292	AT4G11280	17.5.1.1	hormone metabolism.ethylene.synthesis-degradation.1-aminocyclopropane-1-carboxylate synthase	Symbols: ACS6 | ACS6 (1-AMINOCYCLOPROPANE-1-CARBOXYLIC ACID (ACC) SYNTHASE 6); 1-aminocyclopropane-1-carboxylate synthase | chr4:6864097-6866116 FORWARD	-1.5841	0.000202836
Gb_35146	AT1G77330	17.5.1.2	hormone metabolism.ethylene.synthesis-degradation.1-aminocyclopropane-1-carboxylate oxidase	1-aminocyclopropane-1-carboxylate oxidase, putative / ACC oxidase, putative | chr1:29062990-29064537 REVERSE	-5.24872	0.00483599
Gb_16279	AT1G77330	17.5.1.2	hormone metabolism.ethylene.synthesis-degradation.1-aminocyclopropane-1-carboxylate oxidase	1-aminocyclopropane-1-carboxylate oxidase, putative / ACC oxidase, putative | chr1:29062990-29064537 REVERSE	1.02492	0.00975888
Gb_06948	AT2G19590	17.5.1.2	hormone metabolism.ethylene.synthesis-degradation.1-aminocyclopropane-1-carboxylate oxidase	Symbols: ACO1 | ACO1 (ACC OXIDASE 1); 1-aminocyclopropane-1-carboxylate oxidase | chr2:8475966-8477502 REVERSE	1.52548	0.0240997
Gb_20395	AT4G18450	17.5.2	hormone metabolism.ethylene.signal transduction	ethylene-responsive factor, putative | chr4:10190250-10191161 REVERSE	-1.78279	0.00039687
Gb_35474	AT5G47220	17.5.2	hormone metabolism.ethylene.signal transduction	Symbols: ATERF2, ATERF-2, ERF2 | ERF2 (ETHYLENE RESPONSIVE ELEMENT BINDING FACTOR 2); DNA binding / transcription activator/ transcription factor | chr5:19171862-19172823 REVERSE	3.13578	0.00116326
Gb_34846	AT1G28160	17.5.2	hormone metabolism.ethylene.signal transduction	ethylene-responsive element-binding family protein | chr1:9839387-9840124 FORWARD	5.5956	0.00178812
novel.1425	AT1G15360	17.5.2	hormone metabolism.ethylene.signal transduction	Symbols: SHN1, WIN1 | SHN1 (SHINE 1); DNA binding / sequence-specific DNA binding / transcription factor | chr1:5283538-5284673 FORWARD	2.695	0.0212077
Gb_15881	AT4G31980	17.5.2	hormone metabolism.ethylene.signal transduction	unknown protein | chr4:15464905-15469204 FORWARD	-4.1194	0.035787
Gb_18818	AT4G37150	17.5.3	hormone metabolism.ethylene.induced-regulated-responsive-activated	Symbols: ATMES9, MES9 | MES9 (METHYL ESTERASE 9); hydrolase, acting on ester bonds / methyl indole-3-acetate esterase/ methyl jasmonate esterase/ methyl salicylate esterase | chr4:17492878-17494109 REVERSE	-1.97465	5.14e-12
Gb_33639	AT5G07200	17.6.1.11	hormone metabolism.gibberelin.synthesis-degradation.GA20 oxidase	Symbols: YAP169, GA20OX3, ATGA20OX3 | YAP169; gibberellin 20-oxidase | chr5:2243553-2245339 REVERSE	-4.00313	0.0205398
Gb_41634	AT3G25780	17.7.1.4	hormone metabolism.jasmonate.synthesis-degradation.allene oxidase cyclase	Symbols: AOC3 | AOC3 (ALLENE OXIDE CYCLASE 3); allene-oxide cyclase | chr3:9409290-9410567 FORWARD	3.28364	0.0160921
Gb_16295	AT1G76690	17.7.1.5	hormone metabolism.jasmonate.synthesis-degradation.12-Oxo-PDA-reductase	Symbols: OPR2, ATOPR2 | OPR2 | chr1:28778890-28780483 FORWARD	3.1885	1.72e-18
Gb_38777	AT2G06050	17.7.1.5	hormone metabolism.jasmonate.synthesis-degradation.12-Oxo-PDA-reductase	Symbols: OPR3 | OPR3 (OPDA-REDUCTASE 3); 12-oxophytodienoate reductase | chr2:2359115-2362180 REVERSE	-1.06236	3.14e-06
Gb_03930	AT1G76680	17.7.1.5	hormone metabolism.jasmonate.synthesis-degradation.12-Oxo-PDA-reductase	Symbols: OPR1 | OPR1; 12-oxophytodienoate reductase | chr1:28776861-28778467 FORWARD	1.17356	0.0103641
Gb_16293	AT1G76690	17.7.1.5	hormone metabolism.jasmonate.synthesis-degradation.12-Oxo-PDA-reductase	Symbols: OPR2, ATOPR2 | OPR2 | chr1:28778890-28780483 FORWARD	1.32765	0.0346791
Gb_22495	AT2G43840	17.8.1.1.4	hormone metabolism.salicylic acid.synthesis-degradation.synthesis.SA glucosyltransferase ether bond making SAG	Symbols: UGT74F1 | UDP-glucoronosyl/UDP-glucosyl transferase family protein | chr2:18157638-18159175 FORWARD	-7.87886	9.4e-68
Gb_35152	AT5G50210	18.7	Co-factor and vitamine metabolism.iron-sulphur clusters	Symbols: QS, OLD5, SUFE3 | QS (QUINOLINATE SYNTHASE); 4 iron, 4 sulfur cluster binding / enzyme activator/ protein homodimerization/ quinolinate synthetase A | chr5:20442647-20445991 FORWARD	-1.27173	0.000184719
novel.937	AT4G01690	19.9	tetrapyrrole synthesis.protoporphyrin IX oxidase	Symbols: PPOX, HEMG1, PPO1 | PPOX; protoporphyrinogen oxidase | chr4:729887-732433 FORWARD	-3.50445	0.0070848
Gb_19743	AT1G17100	19.99	tetrapyrrole synthesis.unspecified	SOUL heme-binding family protein | chr1:5844676-5845661 FORWARD	1.73298	7.06e-06
Gb_22765	AT4G39210	2.1.2.1	major CHO metabolism.synthesis.starch.AGPase	Symbols: APL3 | APL3; glucose-1-phosphate adenylyltransferase | chr4:18259609-18263417 FORWARD	1.13785	0.000551428
Gb_11196	AT1G66430	2.2.1.1	major CHO metabolism.degradation.sucrose.fructokinase	pfkB-type carbohydrate kinase family protein | chr1:24778271-24780629 FORWARD	-1.0192	0.00151485
novel.1597	AT1G22650	2.2.1.3.1	major CHO metabolism.degradation.sucrose.invertases.neutral	beta-fructofuranosidase, putative / invertase, putative / saccharase, putative / beta-fructosidase, putative | chr1:8013382-8015991 REVERSE	2.43676	0.00639235
Gb_02608	AT3G06500	2.2.1.3.1	major CHO metabolism.degradation.sucrose.invertases.neutral	beta-fructofuranosidase, putative / invertase, putative / saccharase, putative / beta-fructosidase, putative | chr3:2012079-2015705 FORWARD	-1.04123	0.0382357
Gb_04559	AT3G52600	2.2.1.3.2	major CHO metabolism.degradation.sucrose.invertases.cell wall	Symbols: AtcwINV2 | AtcwINV2 (Arabidopsis thaliana cell wall invertase 2); hydrolase, hydrolyzing O-glycosyl compounds | chr3:19506891-19509359 REVERSE	1.32633	0.000141149
Gb_30448	AT4G25000	2.2.2.1.1	major CHO metabolism.degradation.starch.starch cleavage.alpha amylase	Symbols: ATAMY1, AMY1 | AMY1 (ALPHA-AMYLASE-LIKE); alpha-amylase | chr4:12851969-12853845 REVERSE	2.0495	2.51e-05
Gb_04801	AT1G76130	2.2.2.1.1	major CHO metabolism.degradation.starch.starch cleavage.alpha amylase	Symbols: ATAMY2, AMY2 | AMY2 (ALPHA-AMYLASE-LIKE 2); alpha-amylase/ calcium ion binding / catalytic/ cation binding | chr1:28561281-28564076 FORWARD	-1.25598	0.028033
Gb_18860	AT1G76130	2.2.2.1.1	major CHO metabolism.degradation.starch.starch cleavage.alpha amylase	Symbols: ATAMY2, AMY2 | AMY2 (ALPHA-AMYLASE-LIKE 2); alpha-amylase/ calcium ion binding / catalytic/ cation binding | chr1:28561281-28564076 FORWARD	1.98789	0.0417617
Gb_13755	AT2G45880	2.2.2.1.2	major CHO metabolism.degradation.starch.starch cleavage.beta amylase	Symbols: BMY4, BAM7 | BAM7 (BETA-AMYLASE 7); beta-amylase/ catalytic/ cation binding | chr2:18878518-18882578 REVERSE	-6.93616	0.0422616
Gb_10982	AT5G01260	2.2.2.4	major CHO metabolism.degradation.starch.D enzyme	glycoside hydrolase starch-binding domain-containing protein | chr5:105325-107405 FORWARD	5.0898	0.00828599
Gb_24591	AT4G16950	20.1	stress.biotic	Symbols: RPP5 | RPP5 (RECOGNITION OF PERONOSPORA PARASITICA 5); nucleotide binding | chr4:9538798-9544467 REVERSE	7.78963	3.91e-08
Gb_24680	AT3G48080	20.1	stress.biotic	lipase class 3 family protein / disease resistance protein-related | chr3:17752938-17755190 REVERSE	6.10165	3.66e-07
Gb_33746	AT1G05850	20.1	stress.biotic	Symbols: POM1, ERH2, ELP1, CTL1, ELP, HOT2, ATCTL1 | POM1 (POM-POM1); chitinase | chr1:1766503-1768695 REVERSE	-1.43351	9.03e-05
Gb_20314	AT2G43570	20.1	stress.biotic	chitinase, putative | chr2:18076224-18077463 REVERSE	-5.14236	0.000118014
Gb_31228	AT3G04720	20.1	stress.biotic	Symbols: PR4, HEL, PR-4 | PR4 (PATHOGENESIS-RELATED 4); chitin binding | chr3:1285524-1286562 REVERSE	-2.21003	0.000340443
Gb_05286	AT1G74180	20.1	stress.biotic	Symbols: AtRLP14 | AtRLP14 (Receptor Like Protein 14); protein binding | chr1:27897197-27900908 REVERSE	-2.26006	0.000667755
Gb_12129	AT3G20600	20.1	stress.biotic	Symbols: NDR1 | NDR1 (non race-specific disease resistance 1); signal transducer | chr3:7194846-7195736 FORWARD	1.94793	0.000669114
Gb_29222	AT1G14530	20.1	stress.biotic	Symbols: THH1 | THH1 (TOM THREE HOMOLOG 1); virion binding | chr1:4970858-4973726 REVERSE	-2.08746	0.00246913
novel.1602	AT2G43570	20.1	stress.biotic	chitinase, putative | chr2:18076224-18077463 REVERSE	1.13364	0.00394933
Gb_33745	AT1G05850	20.1	stress.biotic	Symbols: POM1, ERH2, ELP1, CTL1, ELP, HOT2, ATCTL1 | POM1 (POM-POM1); chitinase | chr1:1766503-1768695 REVERSE	-1.1769	0.00562774
Gb_14848	AT1G18250	20.1	stress.biotic	Symbols: ATLP-1 | ATLP-1 | chr1:6276788-6278150 REVERSE	-1.59987	0.00771584
Gb_35364	AT5G40090	20.1	stress.biotic	ATP binding / nucleoside-triphosphatase/ nucleotide binding / transmembrane receptor | chr5:16041919-16043494 REVERSE	-3.95364	0.0120363
Gb_09087	AT2G25470	20.1	stress.biotic	Symbols: AtRLP21 | AtRLP21 (Receptor Like Protein 21); protein binding | chr2:10838420-10841881 FORWARD	1.65016	0.0121529
Gb_11053	AT3G09590	20.1	stress.biotic	pathogenesis-related protein, putative | chr3:2944953-2945513 FORWARD	1.5646	0.0125707
Gb_16426	AT4G36010	20.1	stress.biotic	pathogenesis-related thaumatin family protein | chr4:17039192-17041141 REVERSE	-1.24593	0.0251679
novel.163	AT4G14610	20.1	stress.biotic	pseudogene, disease resistance protein (CC-NBS-LRR class), putative, domain signature CC-NBS-LRR exists, suggestive of a disease resistance protein.; blastp match of 45% identity and 2.2e-162 P-value to GP|24461866|gb|AAN62353.1|AF506028_20|AF506028 NBS-LRR type disease resistance protein {Poncirus trifoliata} | chr4:8380848-8383496 REVERSE	4.55279	0.0282191
novel.1607	AT5G43470	20.1	stress.biotic	Symbols: RPP8, HRT, RCY1 | RPP8 (RECOGNITION OF PERONOSPORA PARASITICA 8); nucleotide binding | chr5:17462611-17467448 REVERSE	-1.56841	0.0406066
Gb_09283	AT4G11230	20.1.1	stress.biotic.respiratory burst	respiratory burst oxidase, putative / NADPH oxidase, putative | chr4:6840491-6845591 REVERSE	-1.03846	0.0219065
Gb_25096	AT1G27170	20.1.2	stress.biotic.receptors	ATP binding / protein binding / transmembrane receptor | chr1:9434559-9439417 FORWARD	-1.09251	0.0439678
Gb_31167	AT3G44670	20.1.2	stress.biotic.receptors	ATP binding / nucleoside-triphosphatase/ nucleotide binding / protein binding / transmembrane receptor | chr3:16216950-16221617 FORWARD	2.56915	0.0440826
Gb_32402	AT1G11000	20.1.3.1	stress.biotic.signalling.MLO-like	Symbols: MLO4, ATMLO4 | MLO4 (MILDEW RESISTANCE LOCUS O 4); calmodulin binding | chr1:3671756-3675979 REVERSE	2.04379	1.76e-05
Gb_28687	AT1G42560	20.1.3.1	stress.biotic.signalling.MLO-like	Symbols: MLO9, ATMLO9 | MLO9 (MILDEW RESISTANCE LOCUS O 9); calmodulin binding | chr1:15980135-15983328 REVERSE	-2.38711	0.000137082
Gb_05044	AT5G65970	20.1.3.1	stress.biotic.signalling.MLO-like	Symbols: MLO10, ATMLO10 | MLO10 (MILDEW RESISTANCE LOCUS O 10); calmodulin binding | chr5:26387428-26390452 REVERSE	-2.08891	0.0166432
Gb_35508	AT1G59780	20.1.7	stress.biotic.PR-proteins	disease resistance protein (CC-NBS-LRR class), putative | chr1:21993581-21997691 REVERSE	-7.97962	1.3e-09
Gb_20030	AT5G44510	20.1.7	stress.biotic.PR-proteins	Symbols: TAO1 | TAO1 (TARGET OF AVRB OPERATION1); ATP binding / protein binding / transmembrane receptor | chr5:17929673-17934188 REVERSE	1.29575	1.17e-06
Gb_06499	AT1G31540	20.1.7	stress.biotic.PR-proteins	disease resistance protein (TIR-NBS-LRR class), putative | chr1:11288452-11293753 REVERSE	-2.33637	1.13e-05
Gb_14304	AT3G24900	20.1.7	stress.biotic.PR-proteins	Symbols: AtRLP39 | AtRLP39 (Receptor Like Protein 39); protein binding | chr3:9099183-9101837 REVERSE	-1.21338	2.86e-05
Gb_34861	AT5G23400	20.1.7	stress.biotic.PR-proteins	disease resistance family protein / LRR family protein | chr5:7880335-7882634 FORWARD	-1.75664	0.000115814
Gb_21361	AT5G40170	20.1.7	stress.biotic.PR-proteins	Symbols: AtRLP54 | AtRLP54 (Receptor Like Protein 54); kinase/ protein binding | chr5:16065091-16067574 REVERSE	-1.03535	0.000116316
Gb_08072	AT5G18350	20.1.7	stress.biotic.PR-proteins	ATP binding / nucleoside-triphosphatase/ nucleotide binding / protein binding / transmembrane receptor | chr5:6074069-6078569 REVERSE	1.23832	0.000250538
Gb_39534	AT4G04220	20.1.7	stress.biotic.PR-proteins	Symbols: AtRLP46 | AtRLP46 (Receptor Like Protein 46); kinase/ protein binding | chr4:2033427-2035946 FORWARD	-1.55908	0.000634558
Gb_38650	AT1G33560	20.1.7	stress.biotic.PR-proteins	Symbols: ADR1 | ADR1 (ACTIVATED DISEASE RESISTANCE 1); kinase | chr1:12168768-12172005 FORWARD	1.0464	0.00194937
Gb_06463	AT3G44400	20.1.7	stress.biotic.PR-proteins	disease resistance protein (TIR-NBS-LRR class), putative | chr3:16045954-16049668 REVERSE	-3.84587	0.00360917
Gb_06877	AT1G56540	20.1.7	stress.biotic.PR-proteins	disease resistance protein (TIR-NBS-LRR class), putative | chr1:21181664-21185306 FORWARD	-1.48732	0.00389475
Gb_41171	AT4G16960	20.1.7	stress.biotic.PR-proteins	disease resistance protein (TIR-NBS-LRR class), putative | chr4:9546343-9551007 REVERSE	-1.04369	0.00599805
Gb_21639	AT5G48620	20.1.7	stress.biotic.PR-proteins	disease resistance protein (CC-NBS-LRR class), putative | chr5:19716476-19721452 FORWARD	-5.26023	0.00735356
Gb_13041	AT5G44510	20.1.7	stress.biotic.PR-proteins	Symbols: TAO1 | TAO1 (TARGET OF AVRB OPERATION1); ATP binding / protein binding / transmembrane receptor | chr5:17929673-17934188 REVERSE	3.24487	0.015951
Gb_31213	AT4G13580	20.1.7	stress.biotic.PR-proteins	disease resistance-responsive family protein | chr4:7900374-7901328 FORWARD	-2.51375	0.0215512
Gb_26209	AT4G27220	20.1.7	stress.biotic.PR-proteins	disease resistance protein (NBS-LRR class), putative | chr4:13633953-13636712 REVERSE	1.01507	0.0290294
Gb_39844	AT4G08450	20.1.7	stress.biotic.PR-proteins	disease resistance protein (TIR-NBS-LRR class), putative | chr4:5365610-5371101 FORWARD	4.2053	0.031258
Gb_27175	AT3G14470	20.1.7	stress.biotic.PR-proteins	disease resistance protein (NBS-LRR class), putative | chr3:4857940-4861247 FORWARD	1.15556	0.0335355
Gb_15440	AT1G72950	20.1.7	stress.biotic.PR-proteins	disease resistance protein (TIR-NBS class), putative | chr1:27444585-27445980 FORWARD	1.48871	0.0356605
Gb_29041	AT4G36140	20.1.7	stress.biotic.PR-proteins	disease resistance protein (TIR-NBS-LRR class), putative | chr4:17098956-17104479 REVERSE	1.49609	0.0367401
Gb_41228	AT5G45060	20.1.7	stress.biotic.PR-proteins	disease resistance protein (TIR-NBS-LRR class), putative | chr5:18182038-18186495 FORWARD	-1.17678	0.0375148
Gb_07247	AT4G27190	20.1.7	stress.biotic.PR-proteins	disease resistance protein (NBS-LRR class), putative | chr4:13620977-13623934 REVERSE	4.67742	0.0392963
Gb_13514	AT3G11080	20.1.7	stress.biotic.PR-proteins	Symbols: AtRLP35 | AtRLP35 (Receptor Like Protein 35); kinase/ protein binding | chr3:3470440-3473312 FORWARD	-1.26107	0.0444447
Gb_38649	AT1G33560	20.1.7	stress.biotic.PR-proteins	Symbols: ADR1 | ADR1 (ACTIVATED DISEASE RESISTANCE 1); kinase | chr1:12168768-12172005 FORWARD	-1.20479	0.0461431
Gb_01468	AT2G04045	20.1.7.12	stress.biotic.PR-proteins.plant defensins	Encodes a defensin-like (DEFL) family protein. | chr2:1314763-1315302 FORWARD	-1.45475	0.0488492
Gb_09594	AT2G26660	20.2	stress.abiotic	Symbols: ATSPX2, SPX2 | SPX2 (SPX DOMAIN GENE 2) | chr2:11338932-11340950 FORWARD	-1.28001	1.1e-05
Gb_07672	AT4G11650	20.2	stress.abiotic	Symbols: ATOSM34 | ATOSM34 (osmotin 34) | chr4:7024856-7026146 REVERSE	4.03418	0.00240503
Gb_03016	AT3G15620	20.2	stress.abiotic	Symbols: UVR3 | UVR3 (UV REPAIR DEFECTIVE 3); DNA (6-4) photolyase | chr3:5293306-5296592 REVERSE	1.09727	0.00689459
Gb_09593	AT2G26660	20.2	stress.abiotic	Symbols: ATSPX2, SPX2 | SPX2 (SPX DOMAIN GENE 2) | chr2:11338932-11340950 FORWARD	-5.07271	0.040831
novel.1131	AT5G15450	20.2.1	stress.abiotic.heat	Symbols: APG6, CLPB3, CLPB-P | CLPB3 (CASEIN LYTIC PROTEINASE B3); ATP binding / ATPase/ nucleoside-triphosphatase/ nucleotide binding / protein binding | chr5:5014212-5018347 REVERSE	-1.07353	0.000109595
novel.1099	AT5G42020	20.2.1	stress.abiotic.heat	Symbols: BIP, BIP2 | BIP2; ATP binding | chr5:16807483-16810646 REVERSE	6.20041	0.000146645
novel.1624	AT5G42020	20.2.1	stress.abiotic.heat	Symbols: BIP, BIP2 | BIP2; ATP binding | chr5:16807483-16810646 REVERSE	6.17299	0.000286694
novel.1017	AT2G25560	20.2.1	stress.abiotic.heat	DNAJ heat shock N-terminal domain-containing protein | chr2:10880671-10883868 FORWARD	-1.55505	0.000313168
Gb_24462	AT5G56030	20.2.1	stress.abiotic.heat	Symbols: HSP81-2, ERD8, HSP90.2 | HSP81-2 (HEAT SHOCK PROTEIN 81-2); ATP binding | chr5:22686802-22689650 FORWARD	-1.01241	0.00190305
Gb_39383	AT1G74310	20.2.1	stress.abiotic.heat	Symbols: ATHSP101, HSP101, HOT1 | ATHSP101 (ARABIDOPSIS THALIANA HEAT SHOCK PROTEIN 101); ATP binding / ATPase/ nucleoside-triphosphatase/ nucleotide binding / protein binding | chr1:27936508-27940190 REVERSE	-4.56605	0.00551897
Gb_33092	AT2G35795	20.2.1	stress.abiotic.heat	DNAJ heat shock N-terminal domain-containing protein | chr2:15042175-15043575 FORWARD	-4.13945	0.0226431
Gb_39313	AT5G05750	20.2.1	stress.abiotic.heat	DNAJ heat shock N-terminal domain-containing protein | chr5:1727429-1728933 FORWARD	-1.9163	0.0282389
Gb_21273	AT1G74310	20.2.1	stress.abiotic.heat	Symbols: ATHSP101, HSP101, HOT1 | ATHSP101 (ARABIDOPSIS THALIANA HEAT SHOCK PROTEIN 101); ATP binding / ATPase/ nucleoside-triphosphatase/ nucleotide binding / protein binding | chr1:27936508-27940190 REVERSE	-1.8813	0.0310873
Gb_20545	AT1G16030	20.2.1	stress.abiotic.heat	Symbols: Hsp70b | Hsp70b (heat shock protein 70B); ATP binding | chr1:5502206-5504535 REVERSE	2.2224	0.0377127
Gb_02159	AT3G09440	20.2.1	stress.abiotic.heat	heat shock cognate 70 kDa protein 3 (HSC70-3) (HSP70-3) | chr3:2903199-2905724 REVERSE	-1.78762	0.0396575
Gb_22921	AT3G53990	20.2.2	stress.abiotic.cold	universal stress protein (USP) family protein | chr3:19989337-19991134 REVERSE	1.75418	4.93e-05
Gb_33506	AT4G15430	20.2.3	stress.abiotic.drought/salt	FUNCTIONS IN: molecular_function unknown; INVOLVED IN: biological_process unknown; LOCATED IN: endomembrane system, membrane; EXPRESSED IN: 20 plant structures; EXPRESSED DURING: 13 growth stages; CONTAINS InterPro DOMAIN/s: Protein of unknown function DUF221 (InterPro:IPR003864); BEST Arabidopsis thaliana protein match is: early-responsive to dehydration protein-related / ERD protein-related (TA…	-1.22649	0.00223428
Gb_27379	AT4G19120	20.2.3	stress.abiotic.drought/salt	Symbols: ERD3 | ERD3 (early-responsive to dehydration 3) | chr4:10460295-10464174 REVERSE	-1.23385	0.0464031
Gb_35183	AT2G30370	20.2.99	stress.abiotic.unspecified	allergen-related | chr2:12940577-12942167 REVERSE	3.9812	1.77e-06
novel.560	AT5G38930	20.2.99	stress.abiotic.unspecified	germin-like protein, putative | chr5:15585073-15585841 FORWARD	-6.12983	0.000149205
Gb_11054	AT1G01310	20.2.99	stress.abiotic.unspecified	allergen V5/Tpx-1-related family protein | chr1:120154-121130 FORWARD	1.81474	0.00134404
Gb_16380	AT4G39130	20.2.99	stress.abiotic.unspecified	dehydrin family protein | chr4:18228118-18228852 REVERSE	5.22868	0.00750769
Gb_07621	AT1G20440	20.2.99	stress.abiotic.unspecified	Symbols: COR47, RD17 | COR47 (COLD-REGULATED 47) | chr1:7084409-7085772 REVERSE	-1.12746	0.0282578
Gb_02831	AT4G25570	21.2	redox.ascorbate and glutathione	Symbols: ACYB-2 | ACYB-2; carbon-monoxide oxygenase | chr4:13053686-13055623 REVERSE	1.19608	1.75e-06
Gb_33755	AT4G25570	21.2	redox.ascorbate and glutathione	Symbols: ACYB-2 | ACYB-2; carbon-monoxide oxygenase | chr4:13053686-13055623 REVERSE	-1.71885	0.000441425
Gb_30508	AT1G06640	21.2	redox.ascorbate and glutathione	2-oxoglutarate-dependent dioxygenase, putative | chr1:2032338-2034018 FORWARD	-2.25727	0.000458935
Gb_01202	AT5G16710	21.2.1	redox.ascorbate and glutathione.ascorbate	Symbols: DHAR3 | DHAR3 (dehydroascorbate reductase 1); glutathione dehydrogenase (ascorbate) | chr5:5483288-5485081 FORWARD	-1.14967	0.00931938
Gb_40402	AT5G37830	21.2.2	redox.ascorbate and glutathione.glutathione	Symbols: OXP1 | OXP1 (OXOPROLINASE 1); 5-oxoprolinase (ATP-hydrolyzing)/ hydrolase | chr5:15056188-15060777 REVERSE	-2.23799	3.89e-07
Gb_07827	AT3G02000	21.4	redox.glutaredoxins	Symbols: ROXY1 | ROXY1; disulfide oxidoreductase | chr3:332275-333022 REVERSE	1.07514	0.00136495
novel.958	AT5G11930	21.4	redox.glutaredoxins	glutaredoxin family protein | chr5:3844940-3845645 REVERSE	-2.58136	0.0433425
Gb_07142	AT5G18930	22.1.2	polyamine metabolism.synthesis.SAM decarboxylase	Symbols: BUD2, SAMDC4 | BUD2 (BUSHY AND DWARF 2); adenosylmethionine decarboxylase | chr5:6311725-6313323 REVERSE	-2.19471	0.0396132
Gb_37948	AT2G27450	22.1.5	polyamine metabolism.synthesis.N-carbamoylputrescine amidohydrolase	Symbols: NLP1, ATNLP1, CPA | NLP1 (NITRILASE-LIKE PROTEIN 1); N-carbamoylputrescine amidase/ hydrolase, acting on carbon-nitrogen (but not peptide) bonds | chr2:11737432-11739598 REVERSE	1.05998	9.47e-07
Gb_06434	AT4G04955	23.2	nucleotide metabolism.degradation	Symbols: ATALN | ATALN (Arabidopsis allantoinase); allantoinase/ hydrolase | chr4:2522034-2525280 REVERSE	3.93897	1.99e-23
Gb_06433	AT4G04955	23.2	nucleotide metabolism.degradation	Symbols: ATALN | ATALN (Arabidopsis allantoinase); allantoinase/ hydrolase | chr4:2522034-2525280 REVERSE	3.48266	3.48e-22
Gb_13968	AT5G18860	23.2	nucleotide metabolism.degradation	inosine-uridine preferring nucleoside hydrolase family protein | chr5:6290676-6295811 FORWARD	-2.11785	6.15e-07
Gb_23484	AT4G34890	23.2	nucleotide metabolism.degradation	Symbols: ATXDH1, XDH1 | XDH1 (XANTHINE DEHYDROGENASE 1); xanthine dehydrogenase | chr4:16618573-16625057 REVERSE	-1.52247	0.000284171
Gb_30281	AT5G64370	23.2.1.5	nucleotide metabolism.degradation.pyrimidine.beta-ureidopropionase	Symbols: BETA-UP | BETA-UP (beta-ureidopropionase); beta-ureidopropionase | chr5:25739178-25741212 FORWARD	-9.35173	6.4e-14
Gb_21495	AT5G64370	23.2.1.5	nucleotide metabolism.degradation.pyrimidine.beta-ureidopropionase	Symbols: BETA-UP | BETA-UP (beta-ureidopropionase); beta-ureidopropionase | chr5:25739178-25741212 FORWARD	-7.03734	1.28e-06
Gb_26371	AT5G64370	23.2.1.5	nucleotide metabolism.degradation.pyrimidine.beta-ureidopropionase	Symbols: BETA-UP | BETA-UP (beta-ureidopropionase); beta-ureidopropionase | chr5:25739178-25741212 FORWARD	1.7982	0.0198766
Gb_03451	AT3G27440	23.3.1.3	nucleotide metabolism.salvage.phosphoribosyltransferases.upp	uracil phosphoribosyltransferase, putative / UMP pyrophosphorylase, putative / UPRTase, putative | chr3:10155555-10157931 FORWARD	-6.21465	8.05e-05
Gb_39324	AT5G23070	23.3.2.3	nucleotide metabolism.salvage.nucleoside kinases.thymidine kinase	thymidine kinase, putative | chr5:7741898-7742978 FORWARD	3.61818	7.41e-07
Gb_39332	AT5G23070	23.3.2.3	nucleotide metabolism.salvage.nucleoside kinases.thymidine kinase	thymidine kinase, putative | chr5:7741898-7742978 FORWARD	3.02106	0.0241761
Gb_22058	AT3G18680	23.4.3	nucleotide metabolism.phosphotransfer and pyrophosphatases.uridylate kinase	aspartate/glutamate/uridylate kinase family protein | chr3:6427403-6429692 FORWARD	1.05931	0.000108041
Gb_06506	AT4G29710	23.4.99	nucleotide metabolism.phosphotransfer and pyrophosphatases.misc	phosphodiesterase/nucleotide pyrophosphatase-related | chr4:14547001-14547402 REVERSE	1.56508	0.00899355
novel.1387	AT2G44160	25.6	C1-metabolism.methylenetetrahydrofolate reductase	Symbols: MTHFR2 | MTHFR2 (METHYLENETETRAHYDROFOLATE REDUCTASE 2); methylenetetrahydrofolate reductase (NADPH) | chr2:18262210-18265346 FORWARD	-2.95391	0.014193
Gb_29901	AT5G05980	25.8	C1-metabolism.tetrahydrofolate synthase	Symbols: ATDFB, DFB | ATDFB (A. THALIANA DHFS-FPGS HOMOLOG B); tetrahydrofolylpolyglutamate synthase | chr5:1799490-1804492 REVERSE	1.15573	2.87e-05
Gb_35405	AT3G23600	26.1	misc.misc2	dienelactone hydrolase family protein | chr3:8473775-8475858 FORWARD	4.45344	5.08e-54
Gb_35406	AT3G23600	26.1	misc.misc2	dienelactone hydrolase family protein | chr3:8473775-8475858 FORWARD	-1.10347	1.76e-10
novel.356	AT3G25585	26.1	misc.misc2	Symbols: AAPT2, ATAAPT2 | AAPT2 (AMINOALCOHOLPHOSPHOTRANSFERASE); phosphatidyltransferase/ phosphotransferase, for other substituted phosphate groups | chr3:9295373-9298746 FORWARD	1.79534	0.00382248
Gb_36174	AT4G15955	26.1	misc.misc2	epoxide hydrolase-related | chr4:9043712-9045599 REVERSE	5.17134	0.00599778
Gb_00792	AT3G23600	26.1	misc.misc2	dienelactone hydrolase family protein | chr3:8473775-8475858 FORWARD	1.44759	0.0203612
Gb_34494	AT2G45580	26.10	misc.cytochrome P450	Symbols: CYP76C3 | CYP76C3; electron carrier/ heme binding / iron ion binding / monooxygenase/ oxygen binding | chr2:18782325-18784347 REVERSE	3.66424	9.23e-31
Gb_15955	AT5G24960	26.10	misc.cytochrome P450	Symbols: CYP71A14 | CYP71A14; electron carrier/ heme binding / iron ion binding / monooxygenase/ oxygen binding | chr5:8599988-8603194 REVERSE	-6.91052	1.46e-06
Gb_11310	AT5G06900	26.10	misc.cytochrome P450	Symbols: CYP93D1 | CYP93D1; electron carrier/ heme binding / iron ion binding / monooxygenase/ oxygen binding | chr5:2136160-2137925 REVERSE	1.24267	2.48e-06
Gb_20434	AT4G39480	26.10	misc.cytochrome P450	Symbols: CYP96A9 | CYP96A9 (CYTOCHROME P450 96 A9); electron carrier/ heme binding / iron ion binding / monooxygenase/ oxygen binding | chr4:18362258-18364209 FORWARD	7.16736	4.37e-06
Gb_04622	AT3G26200	26.10	misc.cytochrome P450	Symbols: CYP71B22 | CYP71B22; electron carrier/ heme binding / iron ion binding / monooxygenase/ oxygen binding | chr3:9589282-9591179 FORWARD	1.92036	1.31e-05
novel.1313	AT1G66540	26.10	misc.cytochrome P450	cytochrome P450, putative | chr1:24824459-24826586 FORWARD	2.40852	2.37e-05
Gb_06661	AT3G48520	26.10	misc.cytochrome P450	Symbols: CYP94B3 | CYP94B3; electron carrier/ heme binding / iron ion binding / monooxygenase/ oxygen binding | chr3:17974977-17976670 REVERSE	1.24084	6.27e-05
Gb_02599	AT4G30210	26.10	misc.cytochrome P450	Symbols: ATR2, AR2 | ATR2 (ARABIDOPSIS P450 REDUCTASE 2); NADPH-hemoprotein reductase | chr4:14796764-14800922 FORWARD	1.41045	0.000224818
Gb_04398	AT4G31940	26.10	misc.cytochrome P450	Symbols: CYP82C4 | CYP82C4; electron carrier/ heme binding / iron ion binding / monooxygenase/ oxygen binding | chr4:15451988-15454160 FORWARD	-1.80635	0.0004284
Gb_32738	AT5G06900	26.10	misc.cytochrome P450	Symbols: CYP93D1 | CYP93D1; electron carrier/ heme binding / iron ion binding / monooxygenase/ oxygen binding | chr5:2136160-2137925 REVERSE	-1.44501	0.000560426
Gb_34498	AT5G24960	26.10	misc.cytochrome P450	Symbols: CYP71A14 | CYP71A14; electron carrier/ heme binding / iron ion binding / monooxygenase/ oxygen binding | chr5:8599988-8603194 REVERSE	1.92743	0.000813057
Gb_24989	AT2G23220	26.10	misc.cytochrome P450	Symbols: CYP81D6 | CYP81D6; electron carrier/ heme binding / iron ion binding / monooxygenase/ oxygen binding | chr2:9884550-9886752 FORWARD	5.55464	0.00185604
Gb_21523	AT4G39510	26.10	misc.cytochrome P450	Symbols: CYP96A12 | CYP96A12; electron carrier/ heme binding / iron ion binding / monooxygenase/ oxygen binding | chr4:18368803-18370652 REVERSE	-1.90912	0.00262676
Gb_08355	AT4G15440	26.10	misc.cytochrome P450	Symbols: HPL1, CYP74B2 | HPL1 (HYDROPEROXIDE LYASE 1); electron carrier/ heme binding / iron ion binding / monooxygenase | chr4:8835495-8838676 FORWARD	-2.47865	0.00292742
Gb_16065	AT2G42850	26.10	misc.cytochrome P450	Symbols: CYP718 | CYP718; electron carrier/ heme binding / iron ion binding / monooxygenase/ oxygen binding | chr2:17831655-17833432 FORWARD	3.67748	0.00298832
Gb_27513	AT3G61040	26.10	misc.cytochrome P450	Symbols: CYP76C7 | CYP76C7; electron carrier/ heme binding / iron ion binding / monooxygenase/ oxygen binding | chr3:22593973-22596125 REVERSE	-5.33657	0.00371381
Gb_41086	AT5G61320	26.10	misc.cytochrome P450	Symbols: CYP89A3 | CYP89A3; electron carrier/ heme binding / iron ion binding / monooxygenase/ oxygen binding | chr5:24655098-24656638 REVERSE	5.72773	0.00846034
Gb_20734	AT2G44890	26.10	misc.cytochrome P450	Symbols: CYP704A1 | CYP704A1; electron carrier/ heme binding / iron ion binding / monooxygenase/ oxygen binding | chr2:18508392-18510308 REVERSE	1.95718	0.0107049
Gb_35932	AT4G24520	26.10	misc.cytochrome P450	Symbols: ATR1, AR1 | ATR1 (ARABIDOPSIS P450 REDUCTASE 1); NADPH-hemoprotein reductase | chr4:12662841-12667161 REVERSE	2.89631	0.0120188
Gb_31694	AT2G45510	26.10	misc.cytochrome P450	Symbols: CYP704A2 | CYP704A2; electron carrier/ heme binding / iron ion binding / monooxygenase/ oxygen binding | chr2:18753074-18755172 FORWARD	1.02319	0.014478
Gb_11683	AT3G26300	26.10	misc.cytochrome P450	Symbols: CYP71B34 | CYP71B34; electron carrier/ heme binding / iron ion binding / monooxygenase/ oxygen binding | chr3:9639199-9640866 REVERSE	3.76793	0.0185883
Gb_17157	AT2G45970	26.10	misc.cytochrome P450	Symbols: CYP86A8, LCR | CYP86A8; fatty acid (omega-1)-hydroxylase/ oxygen binding | chr2:18912260-18914739 REVERSE	1.08399	0.0200572
Gb_24509	AT1G13710	26.10	misc.cytochrome P450	Symbols: CYP78A5 | CYP78A5; electron carrier/ heme binding / iron ion binding / monooxygenase/ oxygen binding | chr1:4702725-4704657 REVERSE	1.00327	0.0225214
Gb_01180	AT1G13140	26.10	misc.cytochrome P450	Symbols: CYP86C3 | CYP86C3; electron carrier/ heme binding / iron ion binding / monooxygenase/ oxygen binding | chr1:4478491-4480325 REVERSE	1.00418	0.0274906
Gb_08313	AT5G63450	26.10	misc.cytochrome P450	Symbols: CYP94B1 | CYP94B1; electron carrier/ heme binding / iron ion binding / monooxygenase/ oxygen binding | chr5:25408895-25410573 REVERSE	3.16463	0.0369544
Gb_06664	AT3G48520	26.10	misc.cytochrome P450	Symbols: CYP94B3 | CYP94B3; electron carrier/ heme binding / iron ion binding / monooxygenase/ oxygen binding | chr3:17974977-17976670 REVERSE	1.08749	0.0382327
Gb_12507	AT4G22690	26.10	misc.cytochrome P450	Symbols: CYP706A1 | CYP706A1; electron carrier/ heme binding / iron ion binding / monooxygenase/ oxygen binding | chr4:11929359-11931693 FORWARD	-1.23873	0.0389183
Gb_01526	AT3G26210	26.10	misc.cytochrome P450	Symbols: CYP71B23 | CYP71B23; electron carrier/ heme binding / iron ion binding / monooxygenase/ oxygen binding | chr3:9593132-9595243 REVERSE	-4.48312	0.0470663
Gb_04545	AT4G31970	26.10	misc.cytochrome P450	Symbols: CYP82C2 | CYP82C2; electron carrier/ heme binding / iron ion binding / monooxygenase/ oxygen binding | chr4:15462408-15464358 FORWARD	4.5362	0.0474816
Gb_05441	AT1G64710	26.11	misc.alcohol dehydrogenases	alcohol dehydrogenase, putative | chr1:24044545-24046552 FORWARD	-1.32262	0.00113837
Gb_20206	AT4G21960	26.12	misc.peroxidases	Symbols: PRXR1 | PRXR1; electron carrier/ heme binding / peroxidase | chr4:11646174-11648462 REVERSE	1.51747	3.86e-08
Gb_08055	AT3G32980	26.12	misc.peroxidases	peroxidase 32 (PER32) (P32) (PRXR3) | chr3:13526097-13529997 REVERSE	-3.08546	1.81e-07
Gb_11915	AT4G21960	26.12	misc.peroxidases	Symbols: PRXR1 | PRXR1; electron carrier/ heme binding / peroxidase | chr4:11646174-11648462 REVERSE	1.21067	0.00122611
Gb_04820	AT5G06730	26.12	misc.peroxidases	peroxidase, putative | chr5:2079955-2081684 REVERSE	-1.62402	0.00155044
Gb_17939	AT4G33420	26.12	misc.peroxidases	peroxidase, putative | chr4:16084828-16086296 FORWARD	1.08609	0.0111399
Gb_24532	AT5G05340	26.12	misc.peroxidases	peroxidase, putative | chr5:1578951-1580875 REVERSE	3.1353	0.0114815
novel.1565	AT4G37530	26.12	misc.peroxidases	peroxidase, putative | chr4:17634784-17636288 FORWARD	-3.68213	0.0185189
Gb_05852	AT3G49120	26.12	misc.peroxidases	Symbols: ATPERX34, PERX34, PRXCB, ATPCB | PRXCB (PEROXIDASE CB); peroxidase | chr3:18207651-18210132 FORWARD	3.79999	0.0460864
Gb_11680	AT3G10150	26.13	misc.acid and other phosphatases	Symbols: ATPAP16, PAP16 | PAP16 (PURPLE ACID PHOSPHATASE 16); acid phosphatase/ protein serine/threonine phosphatase | chr3:3137362-3139056 REVERSE	-1.6056	5.76e-08
novel.1230	AT4G29260	26.13	misc.acid and other phosphatases	acid phosphatase class B family protein | chr4:14422152-14423603 REVERSE	-6.86078	3e-06
Gb_14817	AT2G01880	26.13	misc.acid and other phosphatases	Symbols: PAP7, ATPAP7 | PAP7 (PURPLE ACID PHOSPHATASE 7); acid phosphatase/ protein serine/threonine phosphatase | chr2:391423-394032 REVERSE	1.00354	4.73e-05
Gb_35344	AT4G29260	26.13	misc.acid and other phosphatases	acid phosphatase class B family protein | chr4:14422152-14423603 REVERSE	-5.84645	9.35e-05
Gb_14816	AT2G01880	26.13	misc.acid and other phosphatases	Symbols: PAP7, ATPAP7 | PAP7 (PURPLE ACID PHOSPHATASE 7); acid phosphatase/ protein serine/threonine phosphatase | chr2:391423-394032 REVERSE	1.44617	0.000782924
Gb_29486	AT2G32770	26.13	misc.acid and other phosphatases	Symbols: PAP13, ATPAP13 | purple acid phosphatase (PAP13) | chr2:13895825-13898277 FORWARD	-1.68292	0.00294148
Gb_09176	AT2G01890	26.13	misc.acid and other phosphatases	Symbols: PAP8, ATPAP8 | PAP8 (PURPLE ACID PHOSPHATASE 8); acid phosphatase/ protein serine/threonine phosphatase | chr2:396768-399208 REVERSE	-2.79368	0.00954043
novel.1644	AT1G14700	26.13	misc.acid and other phosphatases	Symbols: PAP3, ATPAP3 | PAP3 (PURPLE ACID PHOSPHATASE 3); acid phosphatase/ protein serine/threonine phosphatase | chr1:5058680-5061136 FORWARD	-1.92768	0.0103485
Gb_25900	AT2G32770	26.13	misc.acid and other phosphatases	Symbols: PAP13, ATPAP13 | purple acid phosphatase (PAP13) | chr2:13895825-13898277 FORWARD	-1.48678	0.0144641
Gb_03260	AT4G24890	26.13	misc.acid and other phosphatases	Symbols: ATPAP24, PAP24 | PAP24 (PURPLE ACID PHOSPHATASE 24); acid phosphatase/ protein serine/threonine phosphatase | chr4:12811479-12814449 REVERSE	1.20783	0.0205967
Gb_30560	AT3G06210	26.13	misc.acid and other phosphatases	binding | chr3:1880093-1883491 FORWARD	-1.5967	0.0318448
Gb_08074	AT1G70720	26.18	misc.invertase/pectin methylesterase inhibitor family protein	invertase/pectin methylesterase inhibitor family protein | chr1:26666408-26667204 FORWARD	2.54239	0.000119448
Gb_11841	AT2G02850	26.19	misc.plastocyanin-like	Symbols: ARPN | ARPN (PLANTACYANIN); copper ion binding / electron carrier | chr2:826404-827812 REVERSE	2.22324	0.0300508
Gb_27271	AT3G21560	26.2	misc.UDP glucosyl and glucoronyl transferases	Symbols: UGT84A2 | UGT84A2; UDP-glycosyltransferase/ sinapate 1-glucosyltransferase | chr3:7595806-7597577 FORWARD	-8.13838	3.27e-08
Gb_26622	AT2G44660	26.2	misc.UDP glucosyl and glucoronyl transferases	transferase, transferring glycosyl groups / transferase, transferring hexosyl groups | chr2:18420832-18422839 REVERSE	-6.15786	1.76e-05
Gb_14263	AT3G09020	26.2	misc.UDP glucosyl and glucoronyl transferases	alpha 1,4-glycosyltransferase family protein / glycosyltransferase sugar-binding DXD motif-containing protein | chr3:2753307-2754621 FORWARD	1.51084	2.14e-05
Gb_41001	AT3G21800	26.2	misc.UDP glucosyl and glucoronyl transferases	Symbols: UGT71B8 | UGT71B8 (UDP-GLUCOSYL TRANSFERASE 71B8); UDP-glycosyltransferase/ quercetin 3-O-glucosyltransferase/ quercetin 4'-O-glucosyltransferase/ transferase, transferring glycosyl groups | chr3:7680106-7681685 REVERSE	-1.47782	5.68e-05
Gb_00709	AT2G36770	26.2	misc.UDP glucosyl and glucoronyl transferases	UDP-glucoronosyl/UDP-glucosyl transferase family protein | chr2:15415139-15416766 REVERSE	-2.05666	0.000590746
Gb_16493	AT1G78270	26.2	misc.UDP glucosyl and glucoronyl transferases	Symbols: AtUGT85A4 | AtUGT85A4 (UDP-glucosyl transferase 85A4); UDP-glycosyltransferase/ glucuronosyltransferase/ transferase, transferring hexosyl groups | chr1:29450563-29452417 REVERSE	1.30849	0.000911827
Gb_24306	AT5G15050	26.2	misc.UDP glucosyl and glucoronyl transferases	glycosyltransferase family 14 protein / core-2/I-branching enzyme family protein | chr5:4871639-4873598 REVERSE	-1.80228	0.00185947
Gb_02693	AT1G78270	26.2	misc.UDP glucosyl and glucoronyl transferases	Symbols: AtUGT85A4 | AtUGT85A4 (UDP-glucosyl transferase 85A4); UDP-glycosyltransferase/ glucuronosyltransferase/ transferase, transferring hexosyl groups | chr1:29450563-29452417 REVERSE	1.25917	0.00222247
Gb_33765	AT3G46690	26.2	misc.UDP glucosyl and glucoronyl transferases	UDP-glucoronosyl/UDP-glucosyl transferase family protein | chr3:17197626-17199337 REVERSE	-6.272	0.00269095
Gb_37527	AT1G22370	26.2	misc.UDP glucosyl and glucoronyl transferases	Symbols: AtUGT85A5 | AtUGT85A5 (UDP-glucosyl transferase 85A5); glucuronosyltransferase/ transferase, transferring glycosyl groups | chr1:7898116-7899879 REVERSE	5.30539	0.00375401
Gb_04478	AT1G78270	26.2	misc.UDP glucosyl and glucoronyl transferases	Symbols: AtUGT85A4 | AtUGT85A4 (UDP-glucosyl transferase 85A4); UDP-glycosyltransferase/ glucuronosyltransferase/ transferase, transferring hexosyl groups | chr1:29450563-29452417 REVERSE	2.04055	0.00756402
Gb_12767	AT3G46700	26.2	misc.UDP glucosyl and glucoronyl transferases	UDP-glycosyltransferase/ transferase, transferring glycosyl groups | chr3:17200301-17201889 REVERSE	1.25553	0.0082153
Gb_13628	AT1G61050	26.2	misc.UDP glucosyl and glucoronyl transferases	alpha 1,4-glycosyltransferase family protein / glycosyltransferase sugar-binding DXD motif-containing protein | chr1:22486736-22488284 FORWARD	1.09338	0.0197035
Gb_31106	AT2G36770	26.2	misc.UDP glucosyl and glucoronyl transferases	UDP-glucoronosyl/UDP-glucosyl transferase family protein | chr2:15415139-15416766 REVERSE	-1.22741	0.0272138
novel.1376	AT5G39990	26.2	misc.UDP glucosyl and glucoronyl transferases	glycosyltransferase family 14 protein / core-2/I-branching enzyme family protein | chr5:16004281-16006740 FORWARD	-1.4212	0.0483044
Gb_38449	AT1G78270	26.2	misc.UDP glucosyl and glucoronyl transferases	Symbols: AtUGT85A4 | AtUGT85A4 (UDP-glucosyl transferase 85A4); UDP-glycosyltransferase/ glucuronosyltransferase/ transferase, transferring hexosyl groups | chr1:29450563-29452417 REVERSE	-1.17687	0.049179
Gb_09952	AT4G05530	26.22	misc.short chain dehydrogenase/reductase (SDR)	Symbols: IBR1, SDRA | IBR1 (INDOLE-3-BUTYRIC ACID RESPONSE 1); binding / catalytic/ oxidoreductase | chr4:2816392-2818365 FORWARD	-3.34426	3.49e-22
Gb_30546	AT4G23420	26.22	misc.short chain dehydrogenase/reductase (SDR)	short-chain dehydrogenase/reductase (SDR) family protein | chr4:12225607-12228718 FORWARD	-1.32235	6.32e-08
Gb_09953	AT4G05530	26.22	misc.short chain dehydrogenase/reductase (SDR)	Symbols: IBR1, SDRA | IBR1 (INDOLE-3-BUTYRIC ACID RESPONSE 1); binding / catalytic/ oxidoreductase | chr4:2816392-2818365 FORWARD	-1.34374	0.000159725
Gb_00716	AT4G05530	26.22	misc.short chain dehydrogenase/reductase (SDR)	Symbols: IBR1, SDRA | IBR1 (INDOLE-3-BUTYRIC ACID RESPONSE 1); binding / catalytic/ oxidoreductase | chr4:2816392-2818365 FORWARD	4.45473	0.000711994
Gb_21190	AT2G24190	26.22	misc.short chain dehydrogenase/reductase (SDR)	short-chain dehydrogenase/reductase (SDR) family protein | chr2:10283621-10284980 REVERSE	-5.77482	0.00127522
Gb_11757	AT4G05530	26.22	misc.short chain dehydrogenase/reductase (SDR)	Symbols: IBR1, SDRA | IBR1 (INDOLE-3-BUTYRIC ACID RESPONSE 1); binding / catalytic/ oxidoreductase | chr4:2816392-2818365 FORWARD	4.10175	0.00198437
Gb_05034	AT4G03140	26.22	misc.short chain dehydrogenase/reductase (SDR)	binding / catalytic/ oxidoreductase | chr4:1392121-1393842 FORWARD	-1.00882	0.00811737
Gb_25091	AT4G05530	26.22	misc.short chain dehydrogenase/reductase (SDR)	Symbols: IBR1, SDRA | IBR1 (INDOLE-3-BUTYRIC ACID RESPONSE 1); binding / catalytic/ oxidoreductase | chr4:2816392-2818365 FORWARD	3.01482	0.014223
novel.1355	AT4G27700	26.23	misc.rhodanese	rhodanese-like domain-containing protein | chr4:13826374-13827823 REVERSE	-2.76246	0.00255871
Gb_39993	AT2G23540	26.28	misc.GDSL-motif lipase	GDSL-motif lipase/hydrolase family protein | chr2:10024346-10026233 FORWARD	-1.07527	2.04e-05
Gb_20603	AT2G19010	26.28	misc.GDSL-motif lipase	GDSL-motif lipase/hydrolase family protein | chr2:8243089-8245378 FORWARD	-1.26459	2.52e-05
Gb_11987	AT5G33370	26.28	misc.GDSL-motif lipase	GDSL-motif lipase/hydrolase family protein | chr5:12602468-12604764 REVERSE	1.80997	2.95e-05
Gb_24158	AT1G53940	26.28	misc.GDSL-motif lipase	Symbols: GLIP2 | GLIP2; arylesterase/ carboxylesterase/ lipase | chr1:20143279-20145780 FORWARD	1.52339	5.43e-05
Gb_03112	AT1G29670	26.28	misc.GDSL-motif lipase	GDSL-motif lipase/hydrolase family protein | chr1:10375763-10377871 FORWARD	-4.53002	0.000105555
Gb_00020	AT5G03810	26.28	misc.GDSL-motif lipase	carboxylesterase/ hydrolase, acting on ester bonds / lipase | chr5:1013939-1015345 REVERSE	-1.80942	0.000114861
Gb_41351	AT5G41890	26.28	misc.GDSL-motif lipase	GDSL-motif lipase/hydrolase family protein | chr5:16764292-16766900 REVERSE	-1.32964	0.000151667
Gb_06057	AT3G14820	26.28	misc.GDSL-motif lipase	carboxylesterase/ hydrolase, acting on ester bonds / lipase | chr3:4978726-4980241 FORWARD	1.17784	0.00444107
Gb_18487	AT3G09930	26.28	misc.GDSL-motif lipase	GDSL-motif lipase/hydrolase family protein | chr3:3053260-3055410 FORWARD	-2.10701	0.0094526
Gb_29553	AT5G18430	26.28	misc.GDSL-motif lipase	GDSL-motif lipase/hydrolase family protein | chr5:6110255-6112029 REVERSE	5.26623	0.0164872
novel.744	AT5G45950	26.28	misc.GDSL-motif lipase	GDSL-motif lipase/hydrolase family protein | chr5:18634079-18636699 FORWARD	1.25322	0.0209445
Gb_27253	AT2G40250	26.28	misc.GDSL-motif lipase	GDSL-motif lipase/hydrolase family protein | chr2:16813330-16815251 FORWARD	1.74556	0.0228884
Gb_20605	AT5G41890	26.28	misc.GDSL-motif lipase	GDSL-motif lipase/hydrolase family protein | chr5:16764292-16766900 REVERSE	1.63874	0.0447421
Gb_01986	AT5G44640	26.3	misc.gluco-, galacto- and mannosidases	Symbols: BGLU13 | BGLU13 (BETA GLUCOSIDASE 13); catalytic/ cation binding / hydrolase, hydrolyzing O-glycosyl compounds | chr5:18011146-18012882 FORWARD	-1.68191	3.13e-09
Gb_03071	AT5G24540	26.3	misc.gluco-, galacto- and mannosidases	Symbols: BGLU31 | BGLU31 (BETA GLUCOSIDASE 31); catalytic/ cation binding / hydrolase, hydrolyzing O-glycosyl compounds | chr5:8384876-8388027 REVERSE	-2.61149	1.5e-06
Gb_06862	AT1G26560	26.3	misc.gluco-, galacto- and mannosidases	Symbols: BGLU40 | BGLU40 (BETA GLUCOSIDASE 40); catalytic/ cation binding / hydrolase, hydrolyzing O-glycosyl compounds | chr1:9178378-9181835 FORWARD	-1.13397	9.28e-06
Gb_13348	AT1G26560	26.3	misc.gluco-, galacto- and mannosidases	Symbols: BGLU40 | BGLU40 (BETA GLUCOSIDASE 40); catalytic/ cation binding / hydrolase, hydrolyzing O-glycosyl compounds | chr1:9178378-9181835 FORWARD	5.86682	5.15e-05
Gb_13349	AT1G26560	26.3	misc.gluco-, galacto- and mannosidases	Symbols: BGLU40 | BGLU40 (BETA GLUCOSIDASE 40); catalytic/ cation binding / hydrolase, hydrolyzing O-glycosyl compounds | chr1:9178378-9181835 FORWARD	5.76854	0.00122556
Gb_26760	AT3G18070	26.3	misc.gluco-, galacto- and mannosidases	Symbols: BGLU43 | BGLU43 (BETA GLUCOSIDASE 43); catalytic/ cation binding / hydrolase, hydrolyzing O-glycosyl compounds | chr3:6187294-6189947 FORWARD	1.12374	0.00777358
Gb_03072	AT5G24540	26.3	misc.gluco-, galacto- and mannosidases	Symbols: BGLU31 | BGLU31 (BETA GLUCOSIDASE 31); catalytic/ cation binding / hydrolase, hydrolyzing O-glycosyl compounds | chr5:8384876-8388027 REVERSE	-1.70637	0.0190974
Gb_01073	AT1G68560	26.3.1	misc.gluco-, galacto- and mannosidases.alpha-galactosidase	Symbols: ATXYL1, XYL1 | XYL1 (ALPHA-XYLOSIDASE 1); alpha-N-arabinofuranosidase/ hydrolase, hydrolyzing O-glycosyl compounds / xylan 1,4-beta-xylosidase | chr1:25734182-25738002 REVERSE	-1.32801	1.21e-05
novel.1571	AT1G68560	26.3.1	misc.gluco-, galacto- and mannosidases.alpha-galactosidase	Symbols: ATXYL1, XYL1 | XYL1 (ALPHA-XYLOSIDASE 1); alpha-N-arabinofuranosidase/ hydrolase, hydrolyzing O-glycosyl compounds / xylan 1,4-beta-xylosidase | chr1:25734182-25738002 REVERSE	-1.40353	6.49e-05
novel.1570	AT1G68560	26.3.1	misc.gluco-, galacto- and mannosidases.alpha-galactosidase	Symbols: ATXYL1, XYL1 | XYL1 (ALPHA-XYLOSIDASE 1); alpha-N-arabinofuranosidase/ hydrolase, hydrolyzing O-glycosyl compounds / xylan 1,4-beta-xylosidase | chr1:25734182-25738002 REVERSE	1.19496	0.000291362
Gb_41532	AT5G63810	26.3.2	misc.gluco-, galacto- and mannosidases.beta-galactosidase	Symbols: BGAL10 | BGAL10 (beta-galactosidase 10); beta-galactosidase/ catalytic/ cation binding | chr5:25537074-25541529 FORWARD	-1.57434	5.37e-08
Gb_25561	AT4G33860	26.4	misc.beta 1,3 glucan hydrolases	glycosyl hydrolase family 10 protein | chr4:16229948-16232334 REVERSE	10.9347	9.67e-10
Gb_34222	AT4G16260	26.4.1	misc.beta 1,3 glucan hydrolases.glucan endo-1,3-beta-glucosidase	catalytic/ cation binding / hydrolase, hydrolyzing O-glycosyl compounds | chr4:9200010-9201552 REVERSE	1.87214	1.36e-07
Gb_29682	AT5G20390	26.4.1	misc.beta 1,3 glucan hydrolases.glucan endo-1,3-beta-glucosidase	beta-1,3-glucanase, putative | chr5:6892831-6894195 REVERSE	1.87978	1.12e-05
Gb_26221	AT5G20390	26.4.1	misc.beta 1,3 glucan hydrolases.glucan endo-1,3-beta-glucosidase	beta-1,3-glucanase, putative | chr5:6892831-6894195 REVERSE	1.16499	0.00529322
Gb_35145	AT4G16260	26.4.1	misc.beta 1,3 glucan hydrolases.glucan endo-1,3-beta-glucosidase	catalytic/ cation binding / hydrolase, hydrolyzing O-glycosyl compounds | chr4:9200010-9201552 REVERSE	-1.26514	0.00766898
Gb_14777	AT5G58090	26.4.1	misc.beta 1,3 glucan hydrolases.glucan endo-1,3-beta-glucosidase	glycosyl hydrolase family 17 protein | chr5:23505366-23507288 REVERSE	-2.58042	0.016237
novel.159	AT1G80410	26.5	misc.acyl transferases	Symbols: EMB2753 | EMB2753 (EMBRYO DEFECTIVE 2753); binding | chr1:30227485-30234981 REVERSE	1.27709	1.78e-06
Gb_37319	AT3G03080	26.7	misc.oxidases - copper, flavone etc	NADP-dependent oxidoreductase, putative | chr3:698530-700301 REVERSE	-1.65056	3.55e-12
Gb_00057	AT3G43670	26.7	misc.oxidases - copper, flavone etc	copper amine oxidase, putative | chr3:15567099-15569901 FORWARD	1.36597	1.89e-05
Gb_18191	AT2G36690	26.7	misc.oxidases - copper, flavone etc	oxidoreductase, 2OG-Fe(II) oxygenase family protein | chr2:15379930-15381987 FORWARD	1.14028	4.81e-05
Gb_28349	AT1G04180	26.7	misc.oxidases - copper, flavone etc	flavin-containing monooxygenase family protein / FMO family protein | chr1:1104623-1105988 FORWARD	-1.44015	6.31e-05
Gb_37324	AT3G03080	26.7	misc.oxidases - copper, flavone etc	NADP-dependent oxidoreductase, putative | chr3:698530-700301 REVERSE	1.9202	9.73e-05
Gb_17956	AT5G05320	26.7	misc.oxidases - copper, flavone etc	monooxygenase, putative (MO3) | chr5:1575006-1576731 REVERSE	-2.22366	0.00014545
Gb_27971	AT4G38420	26.7	misc.oxidases - copper, flavone etc	Symbols: sks9 | sks9 (SKU5 Similar 9); copper ion binding / oxidoreductase | chr4:17982774-17985372 FORWARD	-1.09633	0.00530967
Gb_17062	AT1G21850	26.7	misc.oxidases - copper, flavone etc	Symbols: sks8 | sks8 (SKU5 Similar 8); copper ion binding / oxidoreductase | chr1:7667803-7670530 REVERSE	1.13647	0.00859692
Gb_41546	AT5G58310	26.8	misc.nitrilases, *nitrile lyases, berberine bridge enzymes, reticuline oxidases, troponine reductases	Symbols: ATMES18, MES18 | MES18 (METHYL ESTERASE 18); hydrolase/ hydrolase, acting on ester bonds / methyl indole-3-acetate esterase | chr5:23574992-23576084 REVERSE	6.59112	2.26e-05
Gb_06170	AT1G33990	26.8	misc.nitrilases, *nitrile lyases, berberine bridge enzymes, reticuline oxidases, troponine reductases	Symbols: ATMES14, MES14 | MES14 (METHYL ESTERASE 14); hydrolase | chr1:12355568-12358031 FORWARD	1.13785	0.00595734
Gb_19562	AT1G72970	26.8	misc.nitrilases, *nitrile lyases, berberine bridge enzymes, reticuline oxidases, troponine reductases	Symbols: HTH, EDA17 | HTH (HOTHEAD); FAD binding / aldehyde-lyase/ mandelonitrile lyase | chr1:27452766-27455964 FORWARD	5.18338	0.00782711
Gb_27931	AT1G72970	26.8	misc.nitrilases, *nitrile lyases, berberine bridge enzymes, reticuline oxidases, troponine reductases	Symbols: HTH, EDA17 | HTH (HOTHEAD); FAD binding / aldehyde-lyase/ mandelonitrile lyase | chr1:27452766-27455964 FORWARD	1.03205	0.0141692
novel.282	AT5G07360	26.8	misc.nitrilases, *nitrile lyases, berberine bridge enzymes, reticuline oxidases, troponine reductases	amidase family protein | chr5:2326704-2330142 REVERSE	-2.95147	0.0357282
Gb_12085	AT3G55040	26.9	misc.glutathione S transferases	Symbols: GSTL2 | GSTL2 | chr3:20398538-20400346 REVERSE	1.84973	6.04e-15
Gb_36786	AT1G78380	26.9	misc.glutathione S transferases	Symbols: ATGSTU19, GST8 | ATGSTU19 (GLUTATHIONE S-TRANSFERASE TAU 19); glutathione binding / glutathione transferase | chr1:29486413-29487906 REVERSE	1.97509	2.85e-07
Gb_36781	AT1G78380	26.9	misc.glutathione S transferases	Symbols: ATGSTU19, GST8 | ATGSTU19 (GLUTATHIONE S-TRANSFERASE TAU 19); glutathione binding / glutathione transferase | chr1:29486413-29487906 REVERSE	2.08979	0.000956698
Gb_36779	AT1G78380	26.9	misc.glutathione S transferases	Symbols: ATGSTU19, GST8 | ATGSTU19 (GLUTATHIONE S-TRANSFERASE TAU 19); glutathione binding / glutathione transferase | chr1:29486413-29487906 REVERSE	1.374	0.013257
Gb_37864	AT2G29490	26.9	misc.glutathione S transferases	Symbols: ATGSTU1, GST19 | ATGSTU1 (GLUTATHIONE S-TRANSFERASE TAU 1); glutathione transferase | chr2:12631378-12632473 REVERSE	2.61889	0.0404075
Gb_13292	AT1G54080	27.1.1	RNA.processing.splicing	Symbols: UBP1A | oligouridylate-binding protein, putative | chr1:20183581-20186909 REVERSE	-3.40288	1.15e-08
Gb_00285	AT3G55220	27.1.1	RNA.processing.splicing	splicing factor, putative | chr3:20466921-20470944 REVERSE	-2.14991	1.1e-06
Gb_35680	AT2G29210	27.1.1	RNA.processing.splicing	splicing factor PWI domain-containing protein | chr2:12558051-12562348 FORWARD	-5.95426	0.000254149
Gb_12007	AT3G50670	27.1.1	RNA.processing.splicing	Symbols: U1-70K, U1SNRNP | U1-70K (U1 SMALL NUCLEAR RIBONUCLEOPROTEIN-70K); RNA binding / nucleic acid binding / nucleotide binding | chr3:18826300-18829618 REVERSE	1.14733	0.000574886
Gb_28093	AT3G49430	27.1.1	RNA.processing.splicing	Symbols: SRp34a | SRp34a (Ser/Arg-rich protein 34a); RNA binding / nucleic acid binding / nucleotide binding | chr3:18331546-18335041 FORWARD	-2.42006	0.0248063
Gb_34223	AT3G04480	27.1.19	RNA.processing.ribonucleases	endoribonuclease | chr3:1193630-1197397 REVERSE	1.75957	9.12e-08
Gb_32158	AT1G16800	27.1.19	RNA.processing.ribonucleases	tRNA-splicing endonuclease positive effector-related | chr1:5745523-5755263 REVERSE	1.31989	0.0316556
Gb_12590	AT1G20920	27.1.2	RNA.processing.RNA helicase	DEAD box RNA helicase, putative | chr1:7285114-7289778 FORWARD	-1.29444	0.0270945
Gb_34131	AT5G65260	27.1.3.17	RNA.processing.3' end processing.PabN	polyadenylate-binding protein family protein / PABP family protein | chr5:26080231-26083017 REVERSE	-1.17619	0.000565068
novel.828	AT1G30455	27.2	RNA.transcription	protein binding / transcription activator/ transcription regulator/ translation initiation factor/ zinc ion binding | chr1:10769722-10770775 FORWARD	3.83263	0.00778916
Gb_01144	AT4G12610	27.2	RNA.transcription	Symbols: RAP74, ATRAP74 | transcription initiation factor IIF alpha subunit (TFIIF-alpha) family protein | chr4:7454970-7458318 FORWARD	4.414	0.00993023
Gb_34981	AT3G23780	27.2	RNA.transcription	Symbols: NRPD2A, DRD2, NRPD2, DMS2, NRPE2 | NRPD2A; DNA binding / DNA-directed RNA polymerase | chr3:8567731-8574190 REVERSE	3.51989	0.0375357
Gb_04356	AT1G21600	27.3	RNA.regulation of transcription	Symbols: PTAC6 | PTAC6 (PLASTID TRANSCRIPTIONALLY ACTIVE6) | chr1:7571185-7573846 REVERSE	1.57913	0.000196456
novel.696	AT1G69180	27.3.10	RNA.regulation of transcription.C2C2(Zn) YABBY family	Symbols: CRC | CRC (CRABS CLAW); transcription factor | chr1:26007465-26009059 REVERSE	1.90277	0.0239543
Gb_29781	AT4G17810	27.3.11	RNA.regulation of transcription.C2H2 zinc finger family	nucleic acid binding / transcription factor/ zinc ion binding | chr4:9906848-9907657 FORWARD	-1.23915	1.7e-05
Gb_34891	AT3G18290	27.3.11	RNA.regulation of transcription.C2H2 zinc finger family	Symbols: EMB2454 | EMB2454 (embryo defective 2454); protein binding / zinc ion binding | chr3:6273995-6280510 FORWARD	-1.72998	3.62e-05
Gb_06274	AT2G45120	27.3.11	RNA.regulation of transcription.C2H2 zinc finger family	zinc finger (C2H2 type) family protein | chr2:18603618-18604751 FORWARD	-2.06905	0.000378949
Gb_06277	AT2G45120	27.3.11	RNA.regulation of transcription.C2H2 zinc finger family	zinc finger (C2H2 type) family protein | chr2:18603618-18604751 FORWARD	-1.73074	0.00331147
Gb_01167	AT3G18290	27.3.11	RNA.regulation of transcription.C2H2 zinc finger family	Symbols: EMB2454 | EMB2454 (embryo defective 2454); protein binding / zinc ion binding | chr3:6273995-6280510 FORWARD	-2.48148	0.00342699
Gb_22741	AT5G57520	27.3.11	RNA.regulation of transcription.C2H2 zinc finger family	Symbols: ZFP2, ATZFP2 | ZFP2 (ZINC FINGER PROTEIN 2); nucleic acid binding / transcription factor/ zinc ion binding | chr5:23295964-23296683 FORWARD	-1.12107	0.0105514
Gb_01166	AT3G18290	27.3.11	RNA.regulation of transcription.C2H2 zinc finger family	Symbols: EMB2454 | EMB2454 (embryo defective 2454); protein binding / zinc ion binding | chr3:6273995-6280510 FORWARD	-2.95993	0.0112348
Gb_29109	AT4G36260	27.3.11	RNA.regulation of transcription.C2H2 zinc finger family	Symbols: STY2, SRS2 | STY2 (STYLISH 2); transcription factor | chr4:17155556-17157245 REVERSE	-2.33714	0.0145437
Gb_32584	AT5G16540	27.3.11	RNA.regulation of transcription.C2H2 zinc finger family	Symbols: ZFN3 | ZFN3 (ZINC FINGER NUCLEASE 3); DNA binding / nuclease/ nucleic acid binding | chr5:5403188-5405154 FORWARD	-1.48449	0.0190773
Gb_06484	AT2G45120	27.3.11	RNA.regulation of transcription.C2H2 zinc finger family	zinc finger (C2H2 type) family protein | chr2:18603618-18604751 FORWARD	3.29657	0.0298107
Gb_35798	AT3G57670	27.3.11	RNA.regulation of transcription.C2H2 zinc finger family	Symbols: NTT | NTT (NO TRANSMITTING TRACT); nucleic acid binding / transcription factor/ zinc ion binding | chr3:21370903-21373446 FORWARD	4.41219	0.0359206
Gb_32897	AT1G75710	27.3.11	RNA.regulation of transcription.C2H2 zinc finger family	zinc finger (C2H2 type) family protein | chr1:28428706-28431249 FORWARD	-1.1864	0.036585
Gb_38781	AT5G06770	27.3.12	RNA.regulation of transcription.C3H zinc finger family	KH domain-containing protein / zinc finger (CCCH type) family protein | chr5:2090703-2092950 REVERSE	-1.80241	0.0163388
Gb_00410	AT2G41900	27.3.12	RNA.regulation of transcription.C3H zinc finger family	zinc finger (CCCH-type) family protein | chr2:17490405-17493922 FORWARD	3.59078	0.0296306
Gb_18765	AT5G06510	27.3.14	RNA.regulation of transcription.CCAAT box binding factor family, HAP2	Symbols: NF-YA10 | NF-YA10 (NUCLEAR FACTOR Y, SUBUNIT A10); transcription factor | chr5:1984991-1987044 FORWARD	-1.3149	0.00653388
Gb_27369	AT4G29000	27.3.17	RNA.regulation of transcription.CPP(Zn),CPP1-related transcription factor family	tesmin/TSO1-like CXC domain-containing protein | chr4:14293513-14297066 FORWARD	1.05139	0.0114816
novel.734	AT2G20110	27.3.17	RNA.regulation of transcription.CPP(Zn),CPP1-related transcription factor family	tesmin/TSO1-like CXC domain-containing protein | chr2:8684496-8687218 FORWARD	-1.66443	0.0160688
Gb_11125	AT2G38300	27.3.20	RNA.regulation of transcription.G2-like transcription factor family, GARP	DNA binding / transcription factor | chr2:16043960-16045992 REVERSE	-3.27924	4.15e-05
Gb_17437	AT5G42630	27.3.20	RNA.regulation of transcription.G2-like transcription factor family, GARP	Symbols: KAN4, ATS | ATS (ABERRANT TESTA SHAPE); DNA binding / transcription factor | chr5:17073779-17075856 REVERSE	-1.21333	0.0195076
Gb_27262	AT1G79430	27.3.20	RNA.regulation of transcription.G2-like transcription factor family, GARP	Symbols: APL, WDY | APL (ALTERED PHLOEM DEVELOPMENT); transcription factor/ transcription regulator | chr1:29877228-29879206 REVERSE	1.61392	0.0448247
Gb_14334	AT1G55580	27.3.21	RNA.regulation of transcription.GRAS transcription factor family	Symbols: LAS, SCL18 | LAS (Lateral Suppressor); transcription factor | chr1:20764011-20765752 FORWARD	1.69572	0.020896
Gb_15202	AT1G28420	27.3.22	RNA.regulation of transcription.HB,Homeobox transcription factor family	Symbols: HB-1 | HB-1 (homeobox-1); transcription factor | chr1:9979802-9987638 FORWARD	-1.17443	3.2e-07
Gb_06750	AT3G19510	27.3.22	RNA.regulation of transcription.HB,Homeobox transcription factor family	Symbols: HAT3.1 | HAT3.1; DNA binding / sequence-specific DNA binding / transcription activator/ transcription factor | chr3:6762764-6766588 REVERSE	-7.0462	2.17e-06
Gb_31279	AT1G75430	27.3.22	RNA.regulation of transcription.HB,Homeobox transcription factor family	Symbols: BLH11 | BLH11 (BEL1-LIKE HOMEODOMAIN 11); transcription factor | chr1:28308121-28309610 REVERSE	-1.97372	0.000283265
Gb_21828	AT3G60390	27.3.22	RNA.regulation of transcription.HB,Homeobox transcription factor family	Symbols: HAT3 | HAT3 (HOMEOBOX-LEUCINE ZIPPER PROTEIN 3); transcription factor | chr3:22320595-22322586 REVERSE	-1.74271	0.00792745
Gb_34190	AT5G25220	27.3.22	RNA.regulation of transcription.HB,Homeobox transcription factor family	Symbols: KNAT3 | KNAT3 (KNOTTED1-LIKE HOMEOBOX GENE 3); transcription activator/ transcription factor | chr5:8736074-8738584 FORWARD	1.32056	0.00985036
novel.667	AT4G40060	27.3.22	RNA.regulation of transcription.HB,Homeobox transcription factor family	Symbols: ATHB16, ATHB-16 | ATHB16 (ARABIDOPSIS THALIANA HOMEOBOX PROTEIN 16); sequence-specific DNA binding / transcription activator/ transcription factor | chr4:18571359-18573084 REVERSE	-1.74407	0.0207854
Gb_30467	AT5G66700	27.3.22	RNA.regulation of transcription.HB,Homeobox transcription factor family	Symbols: HB53, HB-8, ATHB53 | HB53; DNA binding / transcription factor | chr5:26634320-26635885 FORWARD	1.22122	0.0287229
Gb_37222	AT2G41690	27.3.23	RNA.regulation of transcription.HSF,Heat-shock transcription factor family	Symbols: AT-HSFB3, HSFB3 | AT-HSFB3; DNA binding / transcription factor | chr2:17381723-17382577 FORWARD	-1.33033	0.0428333
Gb_28842	AT4G09960	27.3.24	RNA.regulation of transcription.MADS box transcription factor family	Symbols: STK, AGL11 | STK (SEEDSTICK); protein binding / transcription factor | chr4:6236473-6240681 REVERSE	-1.16101	0.0064536
novel.544	AT5G51870	27.3.24	RNA.regulation of transcription.MADS box transcription factor family	Symbols: AGL71 | AGL71 (AGAMOUS-LIKE 71); transcription factor | chr5:21085635-21087923 REVERSE	-1.50145	0.0119615
Gb_18483	AT2G03710	27.3.24	RNA.regulation of transcription.MADS box transcription factor family	Symbols: SEP4, AGL3 | SEP4 (SEPALLATA 4); DNA binding / transcription factor | chr2:1129268-1131838 FORWARD	1.9242	0.0280882
novel.1275	AT2G03710	27.3.24	RNA.regulation of transcription.MADS box transcription factor family	Symbols: SEP4, AGL3 | SEP4 (SEPALLATA 4); DNA binding / transcription factor | chr2:1129268-1131838 FORWARD	5.18359	0.0306439
Gb_35427	AT5G15800	27.3.24	RNA.regulation of transcription.MADS box transcription factor family	Symbols: SEP1, AGL2 | SEP1 (SEPALLATA1); DNA binding / transcription factor | chr5:5151334-5154154 REVERSE	3.21956	0.0307247
Gb_01884	AT3G05860	27.3.24	RNA.regulation of transcription.MADS box transcription factor family	MADS-box protein (AGL45) | chr3:1751406-1752355 REVERSE	1.49195	0.0361274
Gb_02020	AT4G09460	27.3.25	RNA.regulation of transcription.MYB domain transcription factor family	Symbols: ATMYB6 | ATMYB6; DNA binding / transcription factor | chr4:5992966-5994258 FORWARD	-3.73796	5.06e-20
Gb_22884	AT5G40330	27.3.25	RNA.regulation of transcription.MYB domain transcription factor family	Symbols: MYB23, ATMYB23, ATMYBRTF | MYB23 (MYB DOMAIN PROTEIN 23); DNA binding / protein binding / transcription factor | chr5:16127725-16129655 FORWARD	-1.2339	0.000230395
Gb_25380	AT5G06100	27.3.25	RNA.regulation of transcription.MYB domain transcription factor family	Symbols: MYB33, ATMYB33 | MYB33 (MYB DOMAIN PROTEIN 33); DNA binding / transcription factor | chr5:1837914-1840727 FORWARD	-1.22047	0.000263174
Gb_22883	AT1G66370	27.3.25	RNA.regulation of transcription.MYB domain transcription factor family	Symbols: MYB113, AtMYB113 | MYB113 (myb domain protein 113); DNA binding / transcription factor | chr1:24753634-24754604 FORWARD	-1.40682	0.000579288
Gb_39037	AT3G27220	27.3.25	RNA.regulation of transcription.MYB domain transcription factor family	kelch repeat-containing protein | chr3:10051612-10053678 REVERSE	2.99508	0.00172239
Gb_33505	AT2G36890	27.3.25	RNA.regulation of transcription.MYB domain transcription factor family	Symbols: RAX2, MYB38, ATMYB38, BIT1 | RAX2 (REGULATOR OF AXILLARY MERISTEMS 2); DNA binding / transcription factor | chr2:15485779-15487277 FORWARD	-1.93254	0.00285357
Gb_10308	AT4G32730	27.3.25	RNA.regulation of transcription.MYB domain transcription factor family	Symbols: PC-MYB1, MYB3R-1, ATMYB3R-1, ATMYB3R1 | PC-MYB1; DNA binding / transcription coactivator/ transcription factor | chr4:15790345-15795854 FORWARD	1.5308	0.00471979
Gb_39852	AT1G16490	27.3.25	RNA.regulation of transcription.MYB domain transcription factor family	Symbols: ATMYB58, MYB58 | MYB58 (MYB DOMAIN PROTEIN 58); DNA binding / transcription activator/ transcription factor | chr1:5629655-5630995 REVERSE	-1.19508	0.00788075
Gb_03400	AT4G09460	27.3.25	RNA.regulation of transcription.MYB domain transcription factor family	Symbols: ATMYB6 | ATMYB6; DNA binding / transcription factor | chr4:5992966-5994258 FORWARD	-1.60524	0.00970274
Gb_12296	AT5G52600	27.3.25	RNA.regulation of transcription.MYB domain transcription factor family	Symbols: AtMYB82 | AtMYB82 (myb domain protein 82); DNA binding / transcription factor | chr5:21343102-21343968 REVERSE	-1.27047	0.0106006
Gb_22096	AT4G17785	27.3.25	RNA.regulation of transcription.MYB domain transcription factor family	Symbols: MYB39 | MYB39 (myb domain protein 39); DNA binding / transcription factor | chr4:9881635-9883432 REVERSE	1.08146	0.0135848
Gb_28107	AT5G55020	27.3.25	RNA.regulation of transcription.MYB domain transcription factor family	Symbols: ATMYB120, MYB120 | MYB120 (MYB DOMAIN PROTEIN 120); DNA binding / transcription factor | chr5:22324599-22326248 REVERSE	-1.34858	0.0150407
Gb_15607	AT5G65230	27.3.25	RNA.regulation of transcription.MYB domain transcription factor family	Symbols: AtMYB53 | AtMYB53 (myb domain protein 53); DNA binding / transcription factor | chr5:26068290-26069652 FORWARD	-1.04212	0.0233451
novel.709	AT5G52600	27.3.25	RNA.regulation of transcription.MYB domain transcription factor family	Symbols: AtMYB82 | AtMYB82 (myb domain protein 82); DNA binding / transcription factor | chr5:21343102-21343968 REVERSE	-1.73493	0.0256821
Gb_34388	AT1G63910	27.3.25	RNA.regulation of transcription.MYB domain transcription factor family	Symbols: AtMYB103 | AtMYB103 (myb domain protein 103); DNA binding / transcription activator/ transcription factor | chr1:23719783-23721774 REVERSE	-1.39854	0.028719
Gb_02871	AT1G57560	27.3.25	RNA.regulation of transcription.MYB domain transcription factor family	Symbols: AtMYB50 | AtMYB50 (myb domain protein 50); DNA binding / transcription factor | chr1:21316828-21318064 FORWARD	-4.55595	0.0348487
Gb_14963	AT1G57560	27.3.25	RNA.regulation of transcription.MYB domain transcription factor family	Symbols: AtMYB50 | AtMYB50 (myb domain protein 50); DNA binding / transcription factor | chr1:21316828-21318064 FORWARD	1.26339	0.0380046
Gb_33108	AT1G70000	27.3.26	RNA.regulation of transcription.MYB-related transcription factor family	DNA-binding family protein | chr1:26363278-26364699 REVERSE	-1.24613	0.00499891
Gb_04546	AT5G19790	27.3.3	RNA.regulation of transcription.AP2/EREBP, APETALA2/Ethylene-responsive element binding protein family	Symbols: RAP2.11 | RAP2.11 (related to AP2 11); DNA binding / transcription factor | chr5:6689108-6690040 REVERSE	1.26138	0.000272354
Gb_39931	AT5G10510	27.3.3	RNA.regulation of transcription.AP2/EREBP, APETALA2/Ethylene-responsive element binding protein family	Symbols: AIL6 | AIL6 (AINTEGUMENTA-LIKE 6); DNA binding / transcription factor | chr5:3315529-3320008 FORWARD	-4.66721	0.000485332
novel.1622	AT1G75490	27.3.3	RNA.regulation of transcription.AP2/EREBP, APETALA2/Ethylene-responsive element binding protein family	DNA binding / transcription factor | chr1:28335502-28336706 FORWARD	1.23943	0.0139247
Gb_18454	AT4G28140	27.3.3	RNA.regulation of transcription.AP2/EREBP, APETALA2/Ethylene-responsive element binding protein family	AP2 domain-containing transcription factor, putative | chr4:13974691-13975908 REVERSE	-1.65583	0.015084
Gb_08031	AT1G12630	27.3.3	RNA.regulation of transcription.AP2/EREBP, APETALA2/Ethylene-responsive element binding protein family	DNA binding / transcription activator/ transcription factor | chr1:4298889-4299475 FORWARD	-2.88411	0.0185113
Gb_17501	AT3G16770	27.3.3	RNA.regulation of transcription.AP2/EREBP, APETALA2/Ethylene-responsive element binding protein family	Symbols: RAP2.3, ATEBP, ERF72 | ATEBP (ETHYLENE-RESPONSIVE ELEMENT BINDING PROTEIN); DNA binding / protein binding / transcription activator/ transcription factor | chr3:5705662-5707023 FORWARD	-2.99623	0.0236876
Gb_18139	AT1G79700	27.3.3	RNA.regulation of transcription.AP2/EREBP, APETALA2/Ethylene-responsive element binding protein family	ovule development protein, putative | chr1:29990336-29993724 REVERSE	4.42227	0.0495926
Gb_36287	AT1G76880	27.3.30	RNA.regulation of transcription.Trihelix, Triple-Helix transcription factor family	trihelix DNA-binding protein, putative | chr1:28865500-28868225 FORWARD	-1.13524	5.05e-11
Gb_33391	AT1G76890	27.3.30	RNA.regulation of transcription.Trihelix, Triple-Helix transcription factor family	Symbols: GT2, AT-GT2 | GT2; transcription factor | chr1:28873059-28875292 REVERSE	-1.08603	0.0178234
Gb_05025	AT5G56270	27.3.32	RNA.regulation of transcription.WRKY domain transcription factor family	Symbols: WRKY2, ATWRKY2 | WRKY2; transcription factor | chr5:22779693-22783268 FORWARD	2.56564	3.6e-06
Gb_05026	AT2G44745	27.3.32	RNA.regulation of transcription.WRKY domain transcription factor family	WRKY family transcription factor | chr2:18447273-18449009 REVERSE	1.38322	7.3e-05
Gb_02622	AT5G26170	27.3.32	RNA.regulation of transcription.WRKY domain transcription factor family	Symbols: WRKY50, ATWRKY50 | WRKY50; transcription factor | chr5:9147176-9148128 REVERSE	-1.19445	0.0036479
Gb_09218	AT4G01720	27.3.32	RNA.regulation of transcription.WRKY domain transcription factor family	Symbols: WRKY47, AtWRKY47 | WRKY47; transcription factor | chr4:744921-748554 FORWARD	1.46639	0.0190609
Gb_31194	AT5G13080	27.3.32	RNA.regulation of transcription.WRKY domain transcription factor family	Symbols: WRKY75, ATWRKY75 | WRKY75; transcription factor | chr5:4149740-4151150 REVERSE	-1.5315	0.0198525
Gb_33270	AT5G04560	27.3.34	RNA.regulation of transcription.Orphan family	Symbols: DME | DME (DEMETER); DNA N-glycosylase/ DNA-(apurinic or apyrimidinic site) lyase | chr5:1309202-1318401 FORWARD	-4.0767	2.14e-06
Gb_07087	AT3G58120	27.3.35	RNA.regulation of transcription.bZIP transcription factor family	Symbols: ATBZIP61, BZIP61 | BZIP61; DNA binding / transcription activator/ transcription factor | chr3:21520974-21523327 REVERSE	1.32928	0.0337773
Gb_03652	AT5G66870	27.3.37	RNA.regulation of transcription.AS2,Lateral Organ Boundaries Gene Family	Symbols: ASL1, LBD36 | ASL1 | chr5:26705862-26708676 FORWARD	-2.1246	0.0441717
Gb_31132	AT2G33860	27.3.4	RNA.regulation of transcription.ARF, Auxin Response Factor family	Symbols: ETT, ARF3 | ETT (ETTIN); DNA binding / transcription factor | chr2:14325269-14328978 REVERSE	-1.18656	0.0407152
Gb_11277	AT1G26680	27.3.41	RNA.regulation of transcription.B3 transcription factor family	transcriptional factor B3 family protein | chr1:9219463-9223649 FORWARD	2.33091	2.25e-06
Gb_07699	AT3G53310	27.3.41	RNA.regulation of transcription.B3 transcription factor family	transcriptional factor B3 family protein | chr3:19766664-19768599 REVERSE	-6.71686	6.89e-06
novel.514	AT3G53310	27.3.41	RNA.regulation of transcription.B3 transcription factor family	transcriptional factor B3 family protein | chr3:19766664-19768599 REVERSE	-6.21958	0.000172287
Gb_12682	AT3G18990	27.3.41	RNA.regulation of transcription.B3 transcription factor family	Symbols: VRN1, REM39 | VRN1 (REDUCED VERNALIZATION RESPONSE 1); transcription repressor | chr3:6548869-6551853 REVERSE	5.90275	0.0079472
Gb_37452	AT1G20670	27.3.42	RNA.regulation of transcription.Bromodomain proteins	DNA-binding bromodomain-containing protein | chr1:7164190-7168021 REVERSE	-1.07871	1.75e-06
novel.409	AT4G00238	27.3.49	RNA.regulation of transcription.GeBP like	DNA-binding storekeeper protein-related | chr4:103823-105217 REVERSE	-7.42083	6.41e-08
Gb_27043	AT5G07210	27.3.5	RNA.regulation of transcription.ARR	Symbols: ARR21 | ARR21 (ARABIDOPSIS RESPONSE REGULATOR 21); transcription factor/ two-component response regulator | chr5:2252237-2256018 FORWARD	-2.11676	0.0325215
Gb_37553	AT3G61420	27.3.50	RNA.regulation of transcription.General Transcription	FUNCTIONS IN: molecular_function unknown; INVOLVED IN: biological_process unknown; LOCATED IN: cellular_component unknown; CONTAINS InterPro DOMAIN/s: Kelch related (InterPro:IPR013089), BSD (InterPro:IPR005607); BEST Arabidopsis thaliana protein match is: transcription factor-related (TAIR:AT1G55750.1); Has 247 Blast hits to 247 proteins in 115 species: Archae - 1; Bacteria - 0; Metazoa - 116; F…	-2.16827	5.48e-05
Gb_23879	AT3G55770	27.3.50	RNA.regulation of transcription.General Transcription	LIM domain-containing protein | chr3:20703239-20705320 FORWARD	-2.89026	0.0189762
Gb_10829	AT5G46550	27.3.52	RNA.regulation of transcription.Global transcription factor group	DNA-binding bromodomain-containing protein | chr5:18884309-18886939 REVERSE	2.10471	0.000186072
Gb_17156	AT5G55760	27.3.55	RNA.regulation of transcription.HDA	Symbols: SRT1 | SRT1 (sirtuin 1); DNA binding / NAD or NADH binding / NAD-dependent histone deacetylase/ zinc ion binding | chr5:22567222-22570963 FORWARD	-1.14396	0.0127847
Gb_17170	AT3G01460	27.3.59	RNA.regulation of transcription.Methyl binding domain proteins	Symbols: MBD9, ATMBD9 | MBD9; DNA binding / methyl-CpG binding | chr3:173316-182454 FORWARD	1.13122	0.0102231
Gb_35701	AT2G18300	27.3.6	RNA.regulation of transcription.bHLH,Basic Helix-Loop-Helix family	basic helix-loop-helix (bHLH) family protein | chr2:7952667-7954567 REVERSE	-5.57396	6.47e-05
Gb_40635	AT2G42300	27.3.6	RNA.regulation of transcription.bHLH,Basic Helix-Loop-Helix family	basic helix-loop-helix (bHLH) family protein | chr2:17621156-17624841 FORWARD	-2.67056	0.000410317
Gb_01096	AT4G01460	27.3.6	RNA.regulation of transcription.bHLH,Basic Helix-Loop-Helix family	basic helix-loop-helix (bHLH) family protein | chr4:620759-622945 FORWARD	1.57318	0.00476129
Gb_20767	AT1G25310	27.3.6	RNA.regulation of transcription.bHLH,Basic Helix-Loop-Helix family	Symbols: MEE8 | MEE8 (maternal effect embryo arrest 8); DNA binding / transcription factor | chr1:8874124-8874834 REVERSE	2.19046	0.00863181
Gb_20316	AT1G25310	27.3.6	RNA.regulation of transcription.bHLH,Basic Helix-Loop-Helix family	Symbols: MEE8 | MEE8 (maternal effect embryo arrest 8); DNA binding / transcription factor | chr1:8874124-8874834 REVERSE	2.59052	0.0274768
Gb_07223	AT1G68920	27.3.6	RNA.regulation of transcription.bHLH,Basic Helix-Loop-Helix family	basic helix-loop-helix (bHLH) family protein | chr1:25915012-25917906 FORWARD	-3.1189	0.0374076
Gb_27800	AT1G20693	27.3.62	RNA.regulation of transcription.Nucleosome/chromatin assembly factor group	Symbols: HMGB2, HMG BETA 1, NFD2, NFD02 | HMGB2 (HIGH MOBILITY GROUP B 2); DNA binding / chromatin binding / structural constituent of chromatin / transcription factor | chr1:7176775-7178820 FORWARD	1.39185	0.00383292
Gb_01481	AT3G11840	27.3.64	RNA.regulation of transcription.PHOR1	Symbols: PUB24 | PUB24 (PLANT U-BOX 24); binding / ubiquitin-protein ligase | chr3:3736400-3738257 REVERSE	-1.05822	0.0266717
Gb_22070	AT5G02810	27.3.66	RNA.regulation of transcription.Psudo ARR transcription factor family	Symbols: PRR7, APRR7 | PRR7 (PSEUDO-RESPONSE REGULATOR 7); transcription regulator/ two-component response regulator | chr5:637897-641977 REVERSE	-1.20154	0.0149231
Gb_32763	AT5G10940	27.3.67	RNA.regulation of transcription.putative transcription regulator	transducin family protein / WD-40 repeat family protein | chr5:3448636-3454231 REVERSE	-2.74968	4.9e-05
Gb_38868	AT3G52170	27.3.67	RNA.regulation of transcription.putative transcription regulator	DNA binding | chr3:19346799-19349513 REVERSE	-2.57744	0.000446034
Gb_35513	AT1G80270	27.3.67	RNA.regulation of transcription.putative transcription regulator	DNA-binding protein, putative | chr1:30180988-30183507 FORWARD	3.31293	0.00072721
Gb_17818	AT3G17450	27.3.67	RNA.regulation of transcription.putative transcription regulator	hAT dimerisation domain-containing protein | chr3:5972671-5976118 REVERSE	1.35275	0.00116647
Gb_04945	AT4G12050	27.3.67	RNA.regulation of transcription.putative transcription regulator	DNA-binding protein-related | chr4:7219824-7221328 REVERSE	-1.13778	0.00239368
Gb_24716	AT5G18230	27.3.67	RNA.regulation of transcription.putative transcription regulator	transcription regulator NOT2/NOT3/NOT5 family protein | chr5:6021444-6027249 REVERSE	1.78457	0.00515545
Gb_26961	AT5G60410	27.3.67	RNA.regulation of transcription.putative transcription regulator	Symbols: ATSIZ1, SIZ1 | SIZ1; DNA binding / SUMO ligase | chr5:24294890-24301115 FORWARD	4.24052	0.00541961
Gb_21735	AT5G60410	27.3.67	RNA.regulation of transcription.putative transcription regulator	Symbols: ATSIZ1, SIZ1 | SIZ1; DNA binding / SUMO ligase | chr5:24294890-24301115 FORWARD	1.69702	0.00568324
novel.1611	AT5G55390	27.3.67	RNA.regulation of transcription.putative transcription regulator	Symbols: EDM2 | EDM2; transcription factor | chr5:22447966-22454414 REVERSE	4.28051	0.0141095
Gb_27297	AT5G15020	27.3.67	RNA.regulation of transcription.putative transcription regulator	Symbols: SNL2 | SNL2 (SIN3-LIKE 2) | chr5:4859127-4866031 REVERSE	-4.66077	0.0283297
Gb_40406	AT1G02080	27.3.67	RNA.regulation of transcription.putative transcription regulator	transcriptional regulator-related | chr1:373501-386847 FORWARD	-3.51421	0.0404013
novel.804	AT5G25920	27.3.67	RNA.regulation of transcription.putative transcription regulator	FUNCTIONS IN: molecular_function unknown; INVOLVED IN: biological_process unknown; LOCATED IN: cellular_component unknown; BEST Arabidopsis thaliana protein match is: ATP binding / aminoacyl-tRNA ligase/ aspartic-type endopeptidase/ nucleotide binding (TAIR:AT3G29750.1); Has 3 Blast hits to 2 proteins in 1 species: Archae - 0; Bacteria - 0; Metazoa - 0; Fungi - 0; Plants - 3; Viruses - 0; Other E…	-3.03824	0.0422471
Gb_17504	AT2G48160	27.3.68	RNA.regulation of transcription.PWWP domain protein	EXPRESSED IN: 23 plant structures; EXPRESSED DURING: 13 growth stages; CONTAINS InterPro DOMAIN/s: Regulation of nuclear pre-mRNA protein (InterPro:IPR006569), PWWP (InterPro:IPR000313); BEST Arabidopsis thaliana protein match is: PWWP domain-containing protein (TAIR:AT3G63070.1); Has 1292 Blast hits to 1135 proteins in 175 species: Archae - 2; Bacteria - 174; Metazoa - 679; Fungi - 194; Plants -…	2.41818	0.000268555
Gb_16917	AT5G08230	27.3.68	RNA.regulation of transcription.PWWP domain protein	PWWP domain-containing protein | chr5:2641394-2649788 REVERSE	2.53705	0.000317869
Gb_17260	AT2G48160	27.3.68	RNA.regulation of transcription.PWWP domain protein	EXPRESSED IN: 23 plant structures; EXPRESSED DURING: 13 growth stages; CONTAINS InterPro DOMAIN/s: Regulation of nuclear pre-mRNA protein (InterPro:IPR006569), PWWP (InterPro:IPR000313); BEST Arabidopsis thaliana protein match is: PWWP domain-containing protein (TAIR:AT3G63070.1); Has 1292 Blast hits to 1135 proteins in 175 species: Archae - 2; Bacteria - 174; Metazoa - 679; Fungi - 194; Plants -…	-1.35937	0.00488518
Gb_19109	AT1G76710	27.3.69	RNA.regulation of transcription.SET-domain transcriptional regulator family	Symbols: SDG26 | SDG26 (SET DOMAIN GROUP 26); histone-lysine N-methyltransferase | chr1:28789729-28792676 REVERSE	3.32808	1.81e-34
Gb_33148	AT2G19640	27.3.69	RNA.regulation of transcription.SET-domain transcriptional regulator family	Symbols: ASHR2 | ASHR2 (ASH1-RELATED PROTEIN 2) | chr2:8491388-8492920 FORWARD	-1.98689	0.0183525
Gb_39617	AT3G07650	27.3.7	RNA.regulation of transcription.C2C2(Zn) CO-like, Constans-like zinc finger family	Symbols: COL9 | COL9 (CONSTANS-LIKE 9); transcription factor/ zinc ion binding | chr3:2441657-2444532 FORWARD	-1.29628	2.28e-05
novel.499	AT3G17185	27.3.70	RNA.regulation of transcription.Silencing Group	Symbols: TASIR-ARF, TAS3, ATTAS3 | TAS3/TASIR-ARF (TRANS-ACTING SIRNA3); other RNA | chr3:5861491-5862437 FORWARD	2.21309	0.0369566
Gb_17754	AT5G62430	27.3.8	RNA.regulation of transcription.C2C2(Zn) DOF zinc finger family	Symbols: CDF1 | CDF1 (CYCLING DOF FACTOR 1); DNA binding / protein binding / transcription factor | chr5:25069093-25070934 REVERSE	1.60877	0.00544536
Gb_24639	AT1G08010	27.3.9	RNA.regulation of transcription.C2C2(Zn) GATA transcription factor family	zinc finger (GATA type) family protein | chr1:2485906-2488027 REVERSE	1.15172	0.000956935
Gb_31749	AT1G07360	27.3.99	RNA.regulation of transcription.unclassified	zinc finger (CCCH-type) family protein / RNA recognition motif (RRM)-containing protein | chr1:2260389-2262865 REVERSE	7.62778	1.26e-08
Gb_06084	AT3G20800	27.3.99	RNA.regulation of transcription.unclassified	rcd1-like cell differentiation protein, putative | chr3:7271137-7273947 REVERSE	6.82283	3.6e-05
Gb_11296	AT3G18620	27.3.99	RNA.regulation of transcription.unclassified	zinc finger (DHHC type) family protein | chr3:6408318-6411064 FORWARD	1.51774	7e-05
Gb_23168	AT4G26000	27.3.99	RNA.regulation of transcription.unclassified	Symbols: PEP | PEP (PEPPER); RNA binding / nucleic acid binding | chr4:13197246-13199836 FORWARD	-1.72269	0.000156031
Gb_34293	AT5G63830	27.3.99	RNA.regulation of transcription.unclassified	FUNCTIONS IN: molecular_function unknown; INVOLVED IN: biological_process unknown; LOCATED IN: chloroplast; EXPRESSED IN: 20 plant structures; EXPRESSED DURING: 7 growth stages; CONTAINS InterPro DOMAIN/s: Zinc finger, HIT-type (InterPro:IPR007529); Has 339 Blast hits to 334 proteins in 111 species: Archae - 0; Bacteria - 0; Metazoa - 177; Fungi - 84; Plants - 29; Viruses - 0; Other Eukaryotes - …	-2.13463	0.000941671
Gb_37789	AT1G61970	27.3.99	RNA.regulation of transcription.unclassified	mitochondrial transcription termination factor-related / mTERF-related | chr1:22904506-22907630 FORWARD	-1.50719	0.00142235
Gb_06622	AT1G05055	27.3.99	RNA.regulation of transcription.unclassified	Symbols: ATGTF2H2, GTF2H2 | GTF2H2 (GENERAL TRANSCRIPTION FACTOR IIH 2); general RNA polymerase II transcription factor | chr1:1448718-1450887 REVERSE	1.01098	0.00275962
Gb_03485	AT1G69420	27.3.99	RNA.regulation of transcription.unclassified	zinc finger (DHHC type) family protein | chr1:26093196-26096907 FORWARD	-2.14227	0.00483761
Gb_36290	AT1G04500	27.3.99	RNA.regulation of transcription.unclassified	zinc finger CONSTANS-related | chr1:1221433-1224366 REVERSE	1.52625	0.0187413
Gb_23211	AT5G23930	27.3.99	RNA.regulation of transcription.unclassified	mitochondrial transcription termination factor-related / mTERF-related | chr5:8074625-8075998 REVERSE	-4.08915	0.0247711
Gb_11561	AT2G33835	27.3.99	RNA.regulation of transcription.unclassified	Symbols: FES1 | FES1; nucleic acid binding / zinc ion binding | chr2:14311787-14314700 REVERSE	4.85258	0.0260005
Gb_19984	AT5G51410	27.4	RNA.RNA binding	LUC7 N_terminus domain-containing protein | chr5:20881367-20883704 REVERSE	-8.07723	7.94e-10
Gb_17261	AT1G33470	27.4	RNA.RNA binding	RNA recognition motif (RRM)-containing protein | chr1:12144515-12147208 FORWARD	-2.1023	0.000370373
Gb_12463	AT3G13224	27.4	RNA.RNA binding	RNA recognition motif (RRM)-containing protein | chr3:4254743-4257407 FORWARD	-1.41829	0.00793483
Gb_26352	AT5G04600	27.4	RNA.RNA binding	RNA recognition motif (RRM)-containing protein | chr5:1323636-1325627 FORWARD	-1.9594	0.0163148
Gb_07133	AT2G46780	27.4	RNA.RNA binding	RNA binding / nucleic acid binding / nucleotide binding | chr2:19229293-19231505 FORWARD	-4.27554	0.0174445
Gb_40489	AT5G46840	27.4	RNA.RNA binding	RNA recognition motif (RRM)-containing protein | chr5:19005601-19007770 FORWARD	-1.4262	0.0401333
Gb_33083	AT4G32700	28.1	DNA.synthesis/chromatin structure	DNA-directed DNA polymerase family protein | chr4:15767317-15779697 FORWARD	-2.66168	4.89e-13
Gb_08120	AT5G34520	28.1	DNA.synthesis/chromatin structure	transposable element gene | chr5:12904125-12905684 FORWARD	-6.94801	1.5e-06
Gb_01440	AT5G26642	28.1	DNA.synthesis/chromatin structure	transposable element gene | chr5:9274544-9275779 FORWARD	6.92786	1.83e-06
Gb_00033	AT1G03750	28.1	DNA.synthesis/chromatin structure	Symbols: CHR9 | SWI2 (SWITCH 2); ATP binding / DNA binding / helicase/ nucleic acid binding | chr1:937920-941162 FORWARD	1.0044	0.00216149
Gb_25906	AT4G07660	28.1	DNA.synthesis/chromatin structure	transposable element gene | chr4:4436761-4441587 REVERSE	-2.26227	0.00223684
Gb_28075	AT3G31365	28.1	DNA.synthesis/chromatin structure	transposable element gene | chr3:12725745-12729587 REVERSE	1.17454	0.00799237
Gb_16661	AT2G14430	28.1	DNA.synthesis/chromatin structure	transposable element gene | chr2:6134010-6139121 FORWARD	-5.91204	0.00852115
Gb_30204	AT2G37440	28.1	DNA.synthesis/chromatin structure	endonuclease/exonuclease/phosphatase family protein | chr2:15718053-15722108 FORWARD	-1.62189	0.00976128
Gb_29593	AT5G44800	28.1	DNA.synthesis/chromatin structure	Symbols: CHR4 | CHR4 (CHROMATIN REMODELING 4); ATP binding / DNA binding / chromatin binding / helicase/ nucleic acid binding / protein binding / zinc ion binding | chr5:18083419-18093452 REVERSE	-1.70289	0.0141347
novel.753	AT4G04410	28.1	DNA.synthesis/chromatin structure	transposable element gene | chr4:2189515-2193763 FORWARD	3.33011	0.0151693
Gb_30915	AT2G14430	28.1	DNA.synthesis/chromatin structure	transposable element gene | chr2:6134010-6139121 FORWARD	-1.12591	0.0224965
Gb_06111	AT4G10830	28.1	DNA.synthesis/chromatin structure	transposable element gene | chr4:6650724-6654712 FORWARD	-1.10745	0.0250543
Gb_05281	AT4G07810	28.1	DNA.synthesis/chromatin structure	transposable element gene | chr4:4627672-4633769 FORWARD	1.93028	0.0263889
Gb_27625	AT3G30737	28.1	DNA.synthesis/chromatin structure	transposable element gene | chr3:12361641-12366047 REVERSE	4.31636	0.0323979
Gb_28701	AT3G31365	28.1	DNA.synthesis/chromatin structure	transposable element gene | chr3:12725745-12729587 REVERSE	-1.78918	0.0365984
Gb_32167	AT3G27730	28.1	DNA.synthesis/chromatin structure	Symbols: RCK, MER3 | RCK (ROCK-N-ROLLERS); ATP binding / ATP-dependent helicase/ DNA helicase | chr3:10273801-10280362 REVERSE	4.55108	0.037446
novel.375	AT5G44750	28.1	DNA.synthesis/chromatin structure	Symbols: REV1, ATREV1 | REV1; DNA-directed DNA polymerase | chr5:18052608-18060169 FORWARD	-3.47568	0.0377743
Gb_25312	AT1G67320	28.1	DNA.synthesis/chromatin structure	DNA primase, large subunit family | chr1:25205392-25208972 REVERSE	-4.55576	0.0407663
Gb_05144	AT5G04980	28.1	DNA.synthesis/chromatin structure	endonuclease/exonuclease/phosphatase family protein | chr5:1468575-1470772 REVERSE	-2.01929	0.0485322
Gb_13133	AT3G42658	28.1.1	DNA.synthesis/chromatin structure.retrotransposon/transposase	Symbols: SADHU3-2 | transposable element gene | chr3:14749400-14750294 REVERSE	-1.25754	0.000245645
novel.290	AT4G06742	28.1.1.1	DNA.synthesis/chromatin structure.retrotransposon/transposase.gypsy-like retrotransposon	transposable element gene | chr4:4049903-4051750 FORWARD	6.93902	1.34e-06
Gb_00453	AT4G06726	28.1.1.1	DNA.synthesis/chromatin structure.retrotransposon/transposase.gypsy-like retrotransposon	transposable element gene | chr4:4029121-4032111 REVERSE	1.28393	9.5e-06
Gb_31016	AT4G06670	28.1.1.1	DNA.synthesis/chromatin structure.retrotransposon/transposase.gypsy-like retrotransposon	transposable element gene | chr4:3881990-3888610 FORWARD	-1.98859	1.24e-05
Gb_22549	AT5G35057	28.1.1.1	DNA.synthesis/chromatin structure.retrotransposon/transposase.gypsy-like retrotransposon	transposable element gene | chr5:13320517-13326651 REVERSE	-1.30489	0.000743511
Gb_30005	AT3G30418	28.1.1.1	DNA.synthesis/chromatin structure.retrotransposon/transposase.gypsy-like retrotransposon	transposable element gene | chr3:12050702-12056135 REVERSE	-1.49663	0.00131649
Gb_18785	AT2G12500	28.1.1.1	DNA.synthesis/chromatin structure.retrotransposon/transposase.gypsy-like retrotransposon	transposable element gene | chr2:5086784-5092433 FORWARD	1.17208	0.00166735
Gb_36730	AT3G30405	28.1.1.1	DNA.synthesis/chromatin structure.retrotransposon/transposase.gypsy-like retrotransposon	transposable element gene | chr3:12019426-12025026 FORWARD	-5.65003	0.00167896
Gb_12853	AT1G43502	28.1.1.1	DNA.synthesis/chromatin structure.retrotransposon/transposase.gypsy-like retrotransposon	transposable element gene | chr1:16388535-16392796 FORWARD	-1.29493	0.00341514
Gb_06197	AT2G11430	28.1.1.1	DNA.synthesis/chromatin structure.retrotransposon/transposase.gypsy-like retrotransposon	transposable element gene | chr2:4559903-4564733 REVERSE	-2.52619	0.00720573
Gb_28231	AT1G36770	28.1.1.1	DNA.synthesis/chromatin structure.retrotransposon/transposase.gypsy-like retrotransposon	transposable element gene | chr1:13921668-13925773 FORWARD	1.33085	0.00740432
novel.171	AT3G30219	28.1.1.1	DNA.synthesis/chromatin structure.retrotransposon/transposase.gypsy-like retrotransposon	transposable element gene | chr3:11871571-11876783 FORWARD	5.08886	0.00827933
Gb_32944	AT5G35057	28.1.1.1	DNA.synthesis/chromatin structure.retrotransposon/transposase.gypsy-like retrotransposon	transposable element gene | chr5:13320517-13326651 REVERSE	-3.2359	0.00903878
Gb_18845	AT1G40101	28.1.1.1	DNA.synthesis/chromatin structure.retrotransposon/transposase.gypsy-like retrotransposon	transposable element gene | chr1:15063543-15076496 REVERSE	-2.05192	0.0114943
novel.844	AT2G07530	28.1.1.1	DNA.synthesis/chromatin structure.retrotransposon/transposase.gypsy-like retrotransposon	transposable element gene | chr2:3144615-3145727 FORWARD	-1.75412	0.0181884
Gb_38429	AT4G07454	28.1.1.1	DNA.synthesis/chromatin structure.retrotransposon/transposase.gypsy-like retrotransposon	transposable element gene | chr4:4235774-4238371 REVERSE	-5.34855	0.0196892
Gb_27720	AT1G38360	28.1.1.1	DNA.synthesis/chromatin structure.retrotransposon/transposase.gypsy-like retrotransposon	transposable element gene | chr1:14437603-14445999 FORWARD	2.23832	0.0260068
Gb_30798	AT5G33256	28.1.1.1	DNA.synthesis/chromatin structure.retrotransposon/transposase.gypsy-like retrotransposon	transposable element gene | chr5:12523691-12529391 REVERSE	-1.02252	0.0283891
Gb_31254	AT3G33106	28.1.1.1	DNA.synthesis/chromatin structure.retrotransposon/transposase.gypsy-like retrotransposon	transposable element gene | chr3:13871109-13873859 FORWARD	-1.10707	0.0299346
Gb_03827	AT3G30727	28.1.1.2	DNA.synthesis/chromatin structure.retrotransposon/transposase.non-LTR retrotransposon	transposable element gene | chr3:12355011-12356851 REVERSE	1.86458	5.37e-08
Gb_10795	AT5G18633	28.1.1.2	DNA.synthesis/chromatin structure.retrotransposon/transposase.non-LTR retrotransposon	transposable element gene | chr5:6205813-6210644 FORWARD	-1.16985	0.00023687
Gb_23158	AT5G07505	28.1.1.2	DNA.synthesis/chromatin structure.retrotransposon/transposase.non-LTR retrotransposon	transposable element gene | chr5:2374053-2377382 FORWARD	-1.03724	0.00102455
Gb_20419	AT3G42545	28.1.1.2	DNA.synthesis/chromatin structure.retrotransposon/transposase.non-LTR retrotransposon	transposable element gene | chr3:14657060-14662717 FORWARD	1.47933	0.00112377
Gb_37585	AT3G45253	28.1.1.2	DNA.synthesis/chromatin structure.retrotransposon/transposase.non-LTR retrotransposon	transposable element gene | chr3:16589291-16594622 REVERSE	-1.09717	0.0020952
Gb_38192	AT5G36935	28.1.1.2	DNA.synthesis/chromatin structure.retrotransposon/transposase.non-LTR retrotransposon	transposable element gene | chr5:14574600-14584700 FORWARD	-1.69671	0.00363838
Gb_39155	AT1G43250	28.1.1.2	DNA.synthesis/chromatin structure.retrotransposon/transposase.non-LTR retrotransposon	transposable element gene | chr1:16311524-16316838 FORWARD	-4.08188	0.00516768
novel.1063	AT5G36935	28.1.1.2	DNA.synthesis/chromatin structure.retrotransposon/transposase.non-LTR retrotransposon	transposable element gene | chr5:14574600-14584700 FORWARD	1.76981	0.00816317
Gb_23516	AT3G43425	28.1.1.2	DNA.synthesis/chromatin structure.retrotransposon/transposase.non-LTR retrotransposon	transposable element gene | chr3:15348513-15352811 FORWARD	-1.85803	0.0175283
Gb_10551	AT2G07160	28.1.1.2	DNA.synthesis/chromatin structure.retrotransposon/transposase.non-LTR retrotransposon	transposable element gene | chr2:2969531-2974603 FORWARD	-4.26	0.0221246
Gb_05738	AT1G35990	28.1.1.2	DNA.synthesis/chromatin structure.retrotransposon/transposase.non-LTR retrotransposon	transposable element gene | chr1:13409752-13415069 REVERSE	-5.28444	0.0225686
Gb_33656	AT2G12650	28.1.1.2	DNA.synthesis/chromatin structure.retrotransposon/transposase.non-LTR retrotransposon	transposable element gene | chr2:5172044-5177532 FORWARD	-1.77641	0.0294022
Gb_33634	AT2G03940	28.1.1.2	DNA.synthesis/chromatin structure.retrotransposon/transposase.non-LTR retrotransposon	transposable element gene | chr2:1229288-1232499 FORWARD	-1.31545	0.0316571
Gb_23071	AT5G41835	28.1.1.2	DNA.synthesis/chromatin structure.retrotransposon/transposase.non-LTR retrotransposon	transposable element gene | chr5:16748798-16753756 FORWARD	-1.93163	0.0337475
Gb_37827	AT1G32890	28.1.1.2	DNA.synthesis/chromatin structure.retrotransposon/transposase.non-LTR retrotransposon	transposable element gene | chr1:11914967-11919845 REVERSE	2.49196	0.0380094
Gb_28680	AT3G25450	28.1.1.3	DNA.synthesis/chromatin structure.retrotransposon/transposase.copia-like retrotransposon	transposable element gene | chr3:9226964-9231109 FORWARD	-6.65304	6.71e-06
Gb_03093	AT1G47360	28.1.1.3	DNA.synthesis/chromatin structure.retrotransposon/transposase.copia-like retrotransposon	transposable element gene | chr1:17361270-17365328 FORWARD	-1.01162	7.53e-06
Gb_38103	AT5G01185	28.1.1.3	DNA.synthesis/chromatin structure.retrotransposon/transposase.copia-like retrotransposon	transposable element gene | chr5:65275-69924 REVERSE	-1.77053	1.51e-05
Gb_25480	AT2G04470	28.1.1.3	DNA.synthesis/chromatin structure.retrotransposon/transposase.copia-like retrotransposon	transposable element gene | chr2:1550133-1553029 REVERSE	-1.4007	0.000102188
Gb_28681	AT3G42766	28.1.1.3	DNA.synthesis/chromatin structure.retrotransposon/transposase.copia-like retrotransposon	transposable element gene | chr3:14861485-14865389 FORWARD	-5.80333	0.000862253
Gb_31189	AT1G17495	28.1.1.3	DNA.synthesis/chromatin structure.retrotransposon/transposase.copia-like retrotransposon	transposable element gene | chr1:6009570-6013742 REVERSE	-3.11873	0.00216538
Gb_06323	AT5G30269	28.1.1.3	DNA.synthesis/chromatin structure.retrotransposon/transposase.copia-like retrotransposon	transposable element gene | chr5:11596127-11610717 FORWARD	4.41702	0.00295233
Gb_02208	AT2G06070	28.1.1.3	DNA.synthesis/chromatin structure.retrotransposon/transposase.copia-like retrotransposon	transposable element gene | chr2:2366146-2369342 FORWARD	-4.95777	0.0134741
novel.24	AT5G32593	28.1.1.3	DNA.synthesis/chromatin structure.retrotransposon/transposase.copia-like retrotransposon	transposable element gene | chr5:12232551-12235535 FORWARD	-5.48475	0.0152341
Gb_41776	AT3G29775	28.1.1.3	DNA.synthesis/chromatin structure.retrotransposon/transposase.copia-like retrotransposon	transposable element gene | chr3:11665356-11669402 FORWARD	4.82778	0.0240803
Gb_34938	AT5G35935	28.1.1.3	DNA.synthesis/chromatin structure.retrotransposon/transposase.copia-like retrotransposon	transposable element gene | chr5:14083388-14089891 REVERSE	1.01235	0.0409404
Gb_24719	AT5G34868	28.1.1.4	DNA.synthesis/chromatin structure.retrotransposon/transposase.hat-like transposase	transposable element gene | chr5:13177600-13180050 REVERSE	1.57896	1.82e-09
Gb_12656	AT3G26605	28.1.1.4	DNA.synthesis/chromatin structure.retrotransposon/transposase.hat-like transposase	transposable element gene | chr3:9773018-9773500 FORWARD	1.77581	0.000441664
Gb_27308	AT5G34868	28.1.1.4	DNA.synthesis/chromatin structure.retrotransposon/transposase.hat-like transposase	transposable element gene | chr5:13177600-13180050 REVERSE	1.80151	0.0134237
novel.1209	AT4G06750	28.1.1.5	DNA.synthesis/chromatin structure.retrotransposon/transposase.CACTA-like transposase	transposable element gene | chr4:4084641-4086415 REVERSE	-10.512	2.7e-17
Gb_20250	AT5G30450	28.1.1.5	DNA.synthesis/chromatin structure.retrotransposon/transposase.CACTA-like transposase	transposable element gene | chr5:11559203-11561951 FORWARD	-1.1612	0.0013924
Gb_03825	AT5G32136	28.1.1.5	DNA.synthesis/chromatin structure.retrotransposon/transposase.CACTA-like transposase	transposable element gene | chr5:11457959-11459621 FORWARD	1.51651	0.00296931
Gb_24479	AT4G06650	28.1.1.5	DNA.synthesis/chromatin structure.retrotransposon/transposase.CACTA-like transposase	transposable element gene | chr4:3820472-3824475 FORWARD	1.81221	0.00750911
Gb_12305	AT2G12390	28.1.1.5	DNA.synthesis/chromatin structure.retrotransposon/transposase.CACTA-like transposase	transposable element gene | chr2:4997453-5001918 FORWARD	3.02823	0.010202
Gb_24155	AT2G06900	28.1.1.5	DNA.synthesis/chromatin structure.retrotransposon/transposase.CACTA-like transposase	transposable element gene | chr2:2800668-2802977 FORWARD	2.25442	0.011217
novel.99	AT1G36485	28.1.1.5	DNA.synthesis/chromatin structure.retrotransposon/transposase.CACTA-like transposase	transposable element gene | chr1:13746698-13748098 FORWARD	5.11719	0.013576
Gb_30521	AT2G10030	28.1.1.5	DNA.synthesis/chromatin structure.retrotransposon/transposase.CACTA-like transposase	transposable element gene | chr2:3804570-3807981 REVERSE	-1.57307	0.0275774
Gb_03796	AT4G06698	28.1.1.5	DNA.synthesis/chromatin structure.retrotransposon/transposase.CACTA-like transposase	transposable element gene | chr4:3945668-3948238 REVERSE	2.6262	0.0448444
Gb_20244	AT3G30836	28.1.1.5	DNA.synthesis/chromatin structure.retrotransposon/transposase.CACTA-like transposase	transposable element gene | chr3:12563428-12566928 REVERSE	1.30357	0.0468454
Gb_22823	AT3G42438	28.1.1.7	DNA.synthesis/chromatin structure.retrotransposon/transposase.mutator-like transposase	transposable element gene | chr3:14574279-14576753 FORWARD	-1.54017	1.58e-05
Gb_40627	AT3G32425	28.1.1.7	DNA.synthesis/chromatin structure.retrotransposon/transposase.mutator-like transposase	transposable element gene | chr3:13380744-13383624 REVERSE	-1.77958	0.000196396
Gb_13746	AT4G06548	28.1.1.7	DNA.synthesis/chromatin structure.retrotransposon/transposase.mutator-like transposase	transposable element gene | chr4:3418263-3421997 FORWARD	1.1974	0.0116799
Gb_30280	AT5G33253	28.1.1.7	DNA.synthesis/chromatin structure.retrotransposon/transposase.mutator-like transposase	transposable element gene | chr5:12512724-12516182 FORWARD	-1.59257	0.016334
Gb_41037	AT3G42438	28.1.1.7	DNA.synthesis/chromatin structure.retrotransposon/transposase.mutator-like transposase	transposable element gene | chr3:14574279-14576753 FORWARD	-2.40335	0.0177027
Gb_12570	AT5G54640	28.1.3.2.1	DNA.synthesis/chromatin structure.histone.core.H2A	Symbols: HTA1, RAT5 | RAT5 (RESISTANT TO AGROBACTERIUM TRANSFORMATION 5); DNA binding | chr5:22196477-22197492 FORWARD	-1.02448	0.0280018
Gb_40788	AT2G37470	28.1.3.2.2	DNA.synthesis/chromatin structure.histone.core.H2B	histone H2B, putative | chr2:15736764-15737368 FORWARD	-2.69612	0.000523709
Gb_34664	AT4G40040	28.1.3.2.3	DNA.synthesis/chromatin structure.histone.core.H3	histone H3.2 | chr4:18557187-18558743 REVERSE	-1.50792	0.0167947
Gb_10374	AT1G07660	28.1.3.2.4	DNA.synthesis/chromatin structure.histone.core.H4	histone H4 | chr1:2368837-2369734 FORWARD	3.10371	5.11e-07
Gb_38851	AT1G15970	28.2	DNA.repair	methyladenine glycosylase family protein | chr1:5486319-5488868 REVERSE	1.51198	4.69e-06
Gb_10717	AT5G41360	28.2	DNA.repair	Symbols: XPB2, ATXPB2 | XPB2; ATP binding / ATP-dependent DNA helicase/ ATP-dependent helicase/ DNA binding / helicase/ hydrolase/ nucleic acid binding | chr5:16544340-16549280 FORWARD	-1.5528	0.000466849
Gb_38850	AT1G15970	28.2	DNA.repair	methyladenine glycosylase family protein | chr1:5486319-5488868 REVERSE	1.71773	0.0382026
novel.1651	AT5G43530	28.2	DNA.repair	SNF2 domain-containing protein / helicase domain-containing protein / RING finger domain-containing protein | chr5:17489327-17494830 FORWARD	3.3414	0.0444648
Gb_38510	AT5G54260	28.2	DNA.repair	Symbols: MRE11, ATMRE11 | MRE11 (meiotic recombination 11); endonuclease/ exonuclease/ hydrolase/ manganese ion binding / protein serine/threonine phosphatase | chr5:22032069-22037991 FORWARD	-1.11431	0.0487094
Gb_18677	AT2G06130	28.99	DNA.unspecified	transposable element gene | chr2:2387605-2389725 REVERSE	-1.10705	1.06e-05
Gb_27541	AT5G36990	28.99	DNA.unspecified	transposable element gene | chr5:14614926-14616135 REVERSE	1.45423	0.000128774
Gb_16131	AT1G52610	28.99	DNA.unspecified	transposable element gene | chr1:19596595-19599402 REVERSE	2.52688	0.000237993
Gb_09289	AT1G22275	28.99	DNA.unspecified	Symbols: ZYP1b, ZYP1 | ZYP1b | chr1:7867133-7872618 FORWARD	5.09893	0.00103082
Gb_08879	AT3G27970	28.99	DNA.unspecified	exonuclease/ nucleic acid binding / zinc ion binding | chr3:10389609-10391544 FORWARD	4.01968	0.00296673
Gb_07207	AT3G42255	28.99	DNA.unspecified	transposable element gene | chr3:14416062-14419442 FORWARD	-1.41309	0.0105257
Gb_12515	AT5G36990	28.99	DNA.unspecified	transposable element gene | chr5:14614926-14616135 REVERSE	1.7322	0.0116104
Gb_04282	AT3G27970	28.99	DNA.unspecified	exonuclease/ nucleic acid binding / zinc ion binding | chr3:10389609-10391544 FORWARD	2.04646	0.017669
novel.69	AT4G13870	28.99	DNA.unspecified	Symbols: WRNEXO | WRNEXO (WERNER SYNDROME-LIKE EXONUCLEASE); 3'-5' exonuclease/ nucleic acid binding / protein binding | chr4:8023319-8025582 REVERSE	4.99204	0.0426726
Gb_41626	AT1G37057	28.99	DNA.unspecified	transposable element gene | chr1:14094306-14097437 FORWARD	-4.95817	0.0446447
Gb_28253	AT4G05050	29.1	protein.aa activation	Symbols: UBQ11 | UBQ11 (UBIQUITIN 11); protein binding | chr4:2588004-2589386 REVERSE	6.03682	0.00117365
Gb_28797	AT1G29880	29.1.14	protein.aa activation.glycine-tRNA ligase	glycyl-tRNA synthetase / glycine--tRNA ligase | chr1:10459478-10462801 REVERSE	1.09581	0.0191147
Gb_14876	AT3G56300	29.1.16	protein.aa activation.cysteine-tRNA ligase	tRNA synthetase class I (C) family protein | chr3:20880169-20882366 FORWARD	1.27144	0.00252495
Gb_36687	AT1G50200	29.1.7	protein.aa activation.alanine-tRNA ligase	Symbols: ALATS, ACD | ALATS (ALANYL-TRNA SYNTHETASE); ATP binding / alanine-tRNA ligase/ ligase, forming aminoacyl-tRNA and related compounds / nucleic acid binding / nucleotide binding | chr1:18591204-18598481 REVERSE	-6.20149	0.000292215
Gb_35100	AT5G16715	29.1.9	protein.aa activation.valine-tRNA ligase	Symbols: EMB2247 | EMB2247 (embryo defective 2247); ATP binding / aminoacyl-tRNA ligase/ nucleotide binding / valine-tRNA ligase | chr5:5485353-5493520 FORWARD	-2.63225	8.81e-05
Gb_19985	AT1G77750	29.2.1.1.1.1.13	protein.synthesis.ribosomal protein.prokaryotic.chloroplast.30S subunit.S13	30S ribosomal protein S13, chloroplast, putative | chr1:29230154-29231524 REVERSE	-11.5525	6.24e-21
Gb_31365	AT1G77750	29.2.1.1.1.1.13	protein.synthesis.ribosomal protein.prokaryotic.chloroplast.30S subunit.S13	30S ribosomal protein S13, chloroplast, putative | chr1:29230154-29231524 REVERSE	-6.628	5.91e-05
novel.1504	AT5G27820	29.2.1.1.3.2.18	protein.synthesis.ribosomal protein.prokaryotic.unknown organellar.50S subunit.L18	ribosomal protein L18 family protein | chr5:9859854-9861129 FORWARD	-3.3407	0.0280164
Gb_12420	AT5G41520	29.2.1.2.1.10	protein.synthesis.ribosomal protein.eukaryotic.40S subunit.S10	40S ribosomal protein S10 (RPS10B) | chr5:16609153-16610692 REVERSE	2.05276	0.000260144
Gb_35970	AT3G45030	29.2.1.2.1.20	protein.synthesis.ribosomal protein.eukaryotic.40S subunit.S20	40S ribosomal protein S20 (RPS20A) | chr3:16471386-16472393 REVERSE	-1.54388	0.00222838
Gb_35969	AT3G45030	29.2.1.2.1.20	protein.synthesis.ribosomal protein.eukaryotic.40S subunit.S20	40S ribosomal protein S20 (RPS20A) | chr3:16471386-16472393 REVERSE	-1.0883	0.0102948
novel.1225	AT2G31610	29.2.1.2.1.3	protein.synthesis.ribosomal protein.eukaryotic.40S subunit.S3	40S ribosomal protein S3 (RPS3A) | chr2:13450302-13451923 FORWARD	1.14532	0.0089567
Gb_41632	AT5G06360	29.2.1.2.1.8	protein.synthesis.ribosomal protein.eukaryotic.40S subunit.S8	ribosomal protein S8e family protein | chr5:1944768-1946743 FORWARD	-1.15003	0.034248
novel.721	AT3G20260	29.2.1.2.2.34	protein.synthesis.ribosomal protein.eukaryotic.60S subunit.L34	structural constituent of ribosome | chr3:7064054-7066503 REVERSE	-5.64131	0.00364592
Gb_31027	AT1G07070	29.2.1.2.2.535	protein.synthesis.ribosomal protein.eukaryotic.60S subunit.L35A	60S ribosomal protein L35a (RPL35aA) | chr1:2168564-2169851 FORWARD	-1.13412	0.000719366
Gb_18001	AT3G22980	29.2.2	protein.synthesis.ribosome biogenesis	elongation factor Tu family protein | chr3:8160156-8163316 REVERSE	5.59365	0.000150428
Gb_26324	AT1G67120	29.2.2	protein.synthesis.ribosome biogenesis	ATP binding / ATPase/ nucleoside-triphosphatase/ nucleotide binding / transcription factor binding | chr1:25069562-25095526 REVERSE	-1.50153	0.0417489
Gb_02241	AT1G43860	29.2.2.1	protein.synthesis.ribosome biogenesis.export from nucleus	transcription factor | chr1:16622068-16624469 REVERSE	2.30578	0.0468182
Gb_19352	AT2G40360	29.2.2.3.4	protein.synthesis.ribosome biogenesis.Pre-rRNA processing and modifications.WD-repeat proteins	transducin family protein / WD-40 repeat family protein | chr2:16852880-16856690 REVERSE	-1.23493	0.041291
Gb_13429	AT5G61770	29.2.2.50	protein.synthesis.ribosome biogenesis.BRIX	Symbols: PPAN | PPAN (PETER PAN-LIKE PROTEIN) | chr5:24815608-24817611 FORWARD	-1.54143	0.00334778
Gb_03883	AT1G17220	29.2.3	protein.synthesis.initiation	Symbols: FUG1 | FUG1 (fu-gaeri1); translation initiation factor | chr1:5885083-5890470 FORWARD	-8.42064	2.15e-10
Gb_33030	AT2G04520	29.2.3	protein.synthesis.initiation	eukaryotic translation initiation factor 1A, putative / eIF-1A, putative / eIF-4C, putative | chr2:1574592-1575863 REVERSE	1.70988	4.43e-08
Gb_19328	AT4G11160	29.2.3	protein.synthesis.initiation	translation initiation factor IF-2, mitochondrial, putative | chr4:6803594-6806875 FORWARD	-6.77219	7.42e-06
Gb_00842	AT4G20980	29.2.3	protein.synthesis.initiation	eukaryotic translation initiation factor 3 subunit 7, putative / eIF-3 zeta, putative / eIF3d, putative | chr4:11216931-11219337 FORWARD	1.45552	0.00752848
Gb_25750	AT1G62750	29.2.4	protein.synthesis.elongation	Symbols: ATSCO1, ATSCO1/CPEF-G, SCO1 | SCO1 (SNOWY COTYLEDON 1); ATP binding / translation elongation factor/ translation factor, nucleic acid binding | chr1:23233434-23236447 REVERSE	2.61219	6.33e-12
Gb_02895	AT1G56070	29.2.4	protein.synthesis.elongation	Symbols: LOS1 | LOS1; copper ion binding / translation elongation factor/ translation factor, nucleic acid binding | chr1:20967930-20971742 REVERSE	-7.28765	1.27e-07
Gb_31268	AT1G56350	29.2.5	protein.synthesis.release	peptide chain release factor, putative | chr1:21094778-21097988 FORWARD	-4.45297	0.0440431
novel.1068	AT2G01010	29.2.6	protein.synthesis.ribosomal RNA	rRNA | chr2:3706-5513 FORWARD	-4.15231	0.000104548
Gb_34787	AT2G01010	29.2.6	protein.synthesis.ribosomal RNA	rRNA | chr2:3706-5513 FORWARD	1.2764	0.000559766
Gb_34974	AT3G41768	29.2.6	protein.synthesis.ribosomal RNA	rRNA | chr3:14197677-14199484 FORWARD	1.14165	0.00342646
Gb_32425	ATCG01180	29.2.6	protein.synthesis.ribosomal RNA	Symbols: RRN23S.2 | chloroplast-encoded 23S ribosomal RNA | chrC:131149-133958 REVERSE	-1.14208	0.0148995
Gb_17982	ATCG01180	29.2.6	protein.synthesis.ribosomal RNA	Symbols: RRN23S.2 | chloroplast-encoded 23S ribosomal RNA | chrC:131149-133958 REVERSE	1.75229	0.0238681
Gb_19298	ATMG01390	29.2.6	protein.synthesis.ribosomal RNA	Symbols: RRN18 | Mitochondrial 18S ribosomal RNA, which is a component of the 30S small subunit of mitochondrial ribosome. The rRNA is degraded by a polynucleotide phosphorylase-like protein (AtmtPNPase). | chrM:361350-363284 REVERSE	-2.94233	0.0428608
Gb_34922	AT2G01010	29.2.6	protein.synthesis.ribosomal RNA	rRNA | chr2:3706-5513 FORWARD	1.55524	0.0487824
novel.1484	AT5G07625	29.2.7.1.11	protein.synthesis.transfer RNA.nucleus.tRNA-Leu	pre-tRNA | chr5:2411148-2411231 FORWARD	2.08312	3.99e-12
novel.1121	AT4G39865	29.2.7.1.2	protein.synthesis.transfer RNA.nucleus.tRNA-Arg	pre-tRNA | chr4:18501712-18501784 REVERSE	-6.34222	6.08e-05
Gb_26384	AT5G17930	29.2.99	protein.synthesis.misc	binding / protein binding | chr5:5939998-5944430 REVERSE	3.19301	0.000298682
Gb_07705	AT2G41620	29.3.1	protein.targeting.nucleus	nucleoporin interacting component family protein | chr2:17347304-17355084 REVERSE	-1.19465	0.000530983
novel.913	AT1G14850	29.3.1	protein.targeting.nucleus	Symbols: NUP155 | NUP155; nucleocytoplasmic transporter | chr1:5116696-5123259 REVERSE	-4.22415	0.0171496
Gb_03444	AT5G03070	29.3.1	protein.targeting.nucleus	Symbols: IMPA-9 | IMPA-9 (IMPORTIN ALPHA ISOFORM 9); binding | chr5:718204-721539 REVERSE	-1.54962	0.035953
Gb_05947	AT5G24650	29.3.2	protein.targeting.mitochondria	mitochondrial import inner membrane translocase subunit Tim17/Tim22/Tim23 family protein | chr5:8437085-8439104 FORWARD	-4.03099	0.0366854
Gb_06914	AT2G16640	29.3.3	protein.targeting.chloroplast	Symbols: ATTOC132, TOC132 | TOC132 (MULTIMERIC TRANSLOCON COMPLEX IN THE OUTER ENVELOPE MEMBRANE 132); transmembrane receptor | chr2:7211112-7215553 REVERSE	1.18303	6.28e-05
Gb_35663	AT1G21650	29.3.3	protein.targeting.chloroplast	ATP binding / protein binding | chr1:7592664-7600590 REVERSE	-1.44491	0.00401686
Gb_01871	AT2G16640	29.3.3	protein.targeting.chloroplast	Symbols: ATTOC132, TOC132 | TOC132 (MULTIMERIC TRANSLOCON COMPLEX IN THE OUTER ENVELOPE MEMBRANE 132); transmembrane receptor | chr2:7211112-7215553 REVERSE	-1.99065	0.0302076
Gb_16786	AT3G27530	29.3.4.2	protein.targeting.secretory pathway.golgi	Symbols: GC6 | GC6 (golgin candidate 6); binding / protein transporter | chr3:10193569-10200013 REVERSE	3.16843	7.66e-05
Gb_10532	AT3G24315	29.3.4.2	protein.targeting.secretory pathway.golgi	Symbols: AtSec20 | AtSec20 | chr3:8820455-8822820 REVERSE	1.35538	0.0396468
Gb_06351	AT1G55840	29.3.4.99	protein.targeting.secretory pathway.unspecified	SEC14 cytosolic factor (SEC14) / phosphoglyceride transfer protein | chr1:20873602-20876272 FORWARD	-2.30908	3.23e-05
novel.1300	AT4G36490	29.3.4.99	protein.targeting.secretory pathway.unspecified	Symbols: ATSFH12, SFH12 | SFH12 (SEC14-LIKE 12); phosphatidylinositol transporter/ transporter | chr4:17221996-17225016 FORWARD	1.3906	0.003006
Gb_32926	AT4G39180	29.3.4.99	protein.targeting.secretory pathway.unspecified	Symbols: SEC14, ATSEC14 | SEC14; phosphatidylinositol transporter | chr4:18243774-18248805 REVERSE	2.28415	0.0114345
novel.1347	AT5G60460	29.3.4.99	protein.targeting.secretory pathway.unspecified	sec61beta family protein | chr5:24317437-24317935 REVERSE	-1.25693	0.0216653
Gb_30449	AT4G12120	29.3.4.99	protein.targeting.secretory pathway.unspecified	Symbols: SEC1B, ATSEC1B | SEC1B; protein transporter | chr4:7256538-7261180 REVERSE	1.00413	0.0269804
Gb_30265	AT1G16440	29.4	protein.postranslational modification	kinase | chr1:5615815-5617672 FORWARD	-2.05332	3.14e-17
Gb_16362	AT5G03730	29.4	protein.postranslational modification	Symbols: CTR1, SIS1 | CTR1 (CONSTITUTIVE TRIPLE RESPONSE 1); kinase/ protein binding / protein serine/threonine kinase/ protein serine/threonine/tyrosine kinase | chr5:974498-979849 REVERSE	-1.25567	7.47e-08
novel.300	AT1G77720	29.4	protein.postranslational modification	protein kinase family protein | chr1:29210521-29214087 FORWARD	-1.41401	1.07e-07
Gb_38635	AT5G10740	29.4	protein.postranslational modification	protein phosphatase 2C-related / PP2C-related | chr5:3393569-3396200 REVERSE	-1.6555	1.92e-06
Gb_20209	AT2G31800	29.4	protein.postranslational modification	ankyrin protein kinase, putative | chr2:13520325-13523708 REVERSE	-1.20576	0.000133996
Gb_24708	AT3G16560	29.4	protein.postranslational modification	protein phosphatase 2C-related / PP2C-related | chr3:5635596-5638482 REVERSE	-1.11339	0.00013847
Gb_20834	AT1G03080	29.4	protein.postranslational modification	FUNCTIONS IN: molecular_function unknown; INVOLVED IN: biological_process unknown; LOCATED IN: plasma membrane; EXPRESSED IN: 22 plant structures; EXPRESSED DURING: 13 growth stages; CONTAINS InterPro DOMAIN/s: Prefoldin (InterPro:IPR009053), KIP1-like (InterPro:IPR011684); BEST Arabidopsis thaliana protein match is: kinase interacting family protein (TAIR:AT3G22790.1); Has 169162 Blast hits to 6…	1.19498	0.00015725
Gb_09657	AT3G62260	29.4	protein.postranslational modification	protein phosphatase 2C, putative / PP2C, putative | chr3:23038290-23040570 REVERSE	-1.14807	0.000169034
Gb_20210	AT2G43850	29.4	protein.postranslational modification	ankyrin protein kinase, putative (APK1) | chr2:18159182-18162044 REVERSE	-1.33402	0.000392425
Gb_11739	AT2G23070	29.4	protein.postranslational modification	casein kinase II alpha chain, putative | chr2:9823965-9826898 REVERSE	-1.40019	0.0010125
Gb_27647	AT3G22750	29.4	protein.postranslational modification	protein kinase, putative | chr3:8037216-8039903 REVERSE	1.21199	0.00153384
Gb_28012	AT1G01140	29.4	protein.postranslational modification	Symbols: CIPK9, PKS6 | CIPK9 (CBL-INTERACTING PROTEIN KINASE 9); ATP binding / kinase/ protein kinase/ protein serine/threonine kinase | chr1:64167-67625 REVERSE	1.08152	0.00168295
novel.314	AT4G30960	29.4	protein.postranslational modification	Symbols: CIPK6, SIP3, SNRK3.14, ATCIPK6 | SIP3 (SOS3-INTERACTING PROTEIN 3); ATP binding / kinase/ protein kinase/ protein serine/threonine kinase | chr4:15067053-15069010 FORWARD	-1.88397	0.0017011
Gb_24738	AT5G59270	29.4	protein.postranslational modification	lectin protein kinase family protein | chr5:23911151-23913235 REVERSE	-1.45277	0.00175384
Gb_35263	AT1G61610	29.4	protein.postranslational modification	S-locus lectin protein kinase family protein | chr1:22733472-22736509 FORWARD	-2.12288	0.00183945
Gb_19704	AT1G11330	29.4	protein.postranslational modification	S-locus lectin protein kinase family protein | chr1:3810221-3813607 FORWARD	1.50863	0.00293765
Gb_37807	AT5G03140	29.4	protein.postranslational modification	lectin protein kinase family protein | chr5:737590-740016 REVERSE	-1.61265	0.00395073
Gb_13657	AT4G31860	29.4	protein.postranslational modification	protein phosphatase 2C, putative / PP2C, putative | chr4:15406439-15409000 REVERSE	-1.26973	0.00449876
novel.1179	AT5G59270	29.4	protein.postranslational modification	lectin protein kinase family protein | chr5:23911151-23913235 REVERSE	1.49622	0.00504204
Gb_25476	AT3G18750	29.4	protein.postranslational modification	Symbols: WNK6, ZIK5, ATWNK6 | WNK6 (WITH NO K (=LYSINE) 6); kinase/ protein kinase | chr3:6454157-6457509 REVERSE	-1.31515	0.00595249
Gb_15243	AT1G64300	29.4	protein.postranslational modification	protein kinase family protein | chr1:23863095-23866045 FORWARD	-1.23135	0.00932533
Gb_27646	AT5G50000	29.4	protein.postranslational modification	protein kinase, putative | chr5:20342587-20345133 REVERSE	1.22063	0.0150083
Gb_16018	AT4G33920	29.4	protein.postranslational modification	protein phosphatase 2C family protein / PP2C family protein | chr4:16260663-16262981 FORWARD	-1.03474	0.0172652
Gb_17934	AT5G53450	29.4	protein.postranslational modification	Symbols: ORG1 | ORG1 (OBP3-responsive gene 1); ATP binding / kinase/ protein kinase | chr5:21688773-21692429 FORWARD	-2.53879	0.0197393
Gb_27626	AT1G18150	29.4	protein.postranslational modification	Symbols: ATMPK8 | ATMPK8; MAP kinase | chr1:6244384-6247655 REVERSE	1.02995	0.0209509
Gb_06687	AT5G01850	29.4	protein.postranslational modification	protein kinase, putative | chr5:332337-334470 FORWARD	-1.06102	0.0272933
Gb_29219	AT3G10550	29.4	protein.postranslational modification	phosphatase/ protein tyrosine phosphatase | chr3:3292899-3298522 REVERSE	-1.33562	0.0316814
Gb_28137	AT1G49160	29.4	protein.postranslational modification	Symbols: WNK7 | WNK7; kinase/ protein kinase | chr1:18179304-18182342 REVERSE	-3.31953	0.0370331
Gb_05696	AT4G14780	29.4	protein.postranslational modification	protein kinase, putative | chr4:8492832-8494591 FORWARD	1.34166	0.038174
Gb_39661	AT3G62010	29.4	protein.postranslational modification	unknown protein | chr3:22964677-22971384 FORWARD	3.02147	0.0396182
Gb_10455	AT5G63370	29.4.1	protein.postranslational modification.kinase	protein kinase family protein | chr5:25383906-25387224 REVERSE	1.99314	0.000648059
Gb_26541	AT4G13020	29.4.1	protein.postranslational modification.kinase	Symbols: MHK | MHK; ATP binding / kinase/ protein kinase/ protein serine/threonine kinase | chr4:7603826-7607155 FORWARD	-1.08669	0.00766278
Gb_09644	AT3G60250	29.4.1	protein.postranslational modification.kinase	Symbols: CKB3 | CKB3; protein kinase regulator/ transcription factor binding | chr3:22270337-22272113 REVERSE	1.28144	0.0395743
Gb_23838	AT2G18890	29.4.1.56	protein.postranslational modification.kinase.receptor like cytoplasmatic kinase VI	protein kinase family protein | chr2:8183890-8186796 FORWARD	1.23659	0.00611995
Gb_24071	AT1G48210	29.4.1.58	protein.postranslational modification.kinase.receptor like cytoplasmatic kinase VIII	serine/threonine protein kinase, putative | chr1:17798431-17801987 FORWARD	4.69276	3.74e-08
Gb_28516	AT2G43230	29.4.1.58	protein.postranslational modification.kinase.receptor like cytoplasmatic kinase VIII	serine/threonine protein kinase, putative | chr2:17966307-17968726 FORWARD	1.24606	0.0001368
Gb_36539	AT3G59350	29.4.1.58	protein.postranslational modification.kinase.receptor like cytoplasmatic kinase VIII	serine/threonine protein kinase, putative | chr3:21932685-21935192 FORWARD	4.95185	0.0198545
Gb_36795	AT2G45910	29.4.1.59	protein.postranslational modification.kinase.receptor like cytoplasmatic kinase IX	protein kinase family protein / U-box domain-containing protein | chr2:18894074-18898528 FORWARD	-1.75376	1.2e-05
Gb_34456	AT5G65500	29.4.1.59	protein.postranslational modification.kinase.receptor like cytoplasmatic kinase IX	ATP binding / kinase/ protein kinase/ protein serine/threonine kinase/ protein tyrosine kinase/ ubiquitin-protein ligase | chr5:26181093-26183997 REVERSE	-5.2486	0.00540065
novel.1133	AT3G20200	29.4.1.59	protein.postranslational modification.kinase.receptor like cytoplasmatic kinase IX	protein kinase family protein | chr3:7047581-7051342 FORWARD	-1.23463	0.0175606
Gb_11949	AT1G80870	29.4.1.61	protein.postranslational modification.kinase.receptor like cytoplasmatic kinase X	protein kinase family protein | chr1:30392133-30394383 FORWARD	-1.42455	0.0441999
Gb_28528	AT1G02170	29.5	protein.degradation	Symbols: LOL3, ATMCPB1, MCP1B, AMC1, ATMC1 | AMC1 (METACASPASE 1); cysteine-type endopeptidase | chr1:411779-413554 FORWARD	-3.93521	7.89e-08
Gb_08230	AT1G35340	29.5	protein.degradation	ATP-dependent protease La (LON) domain-containing protein | chr1:12977765-12979910 FORWARD	-1.06388	4.25e-07
Gb_09577	AT3G54720	29.5	protein.degradation	Symbols: AMP1, COP2, HPT, PT | AMP1 (ALTERED MERISTEM PROGRAM 1); carboxypeptidase/ dipeptidase | chr3:20254725-20257848 REVERSE	1.86369	2.63e-05
Gb_22900	AT4G33090	29.5	protein.degradation	Symbols: APM1, ATAPM1 | APM1 (AMINOPEPTIDASE M1); aminopeptidase | chr4:15965741-15970456 REVERSE	2.82172	0.000386028
Gb_22798	AT5G36210	29.5	protein.degradation	serine-type peptidase | chr5:14247913-14253295 REVERSE	1.85013	0.000822009
Gb_23173	AT5G20660	29.5	protein.degradation	24 kDa vacuolar protein, putative | chr5:6986235-6991043 FORWARD	2.00414	0.00422205
Gb_01464	AT5G66960	29.5	protein.degradation	prolyl oligopeptidase family protein | chr5:26736209-26739493 REVERSE	-1.59474	0.00537696
Gb_28511	AT5G22860	29.5	protein.degradation	serine carboxypeptidase S28 family protein | chr5:7639318-7642984 REVERSE	1.24167	0.00702974
Gb_40327	AT3G05350	29.5	protein.degradation	aminopeptidase/ hydrolase | chr3:1526963-1533867 REVERSE	-2.91821	0.00811711
Gb_39263	AT3G54720	29.5	protein.degradation	Symbols: AMP1, COP2, HPT, PT | AMP1 (ALTERED MERISTEM PROGRAM 1); carboxypeptidase/ dipeptidase | chr3:20254725-20257848 REVERSE	1.3685	0.0260533
Gb_00317	AT2G06510	29.5	protein.degradation	Symbols: ATRPA1A, RPA1A, RPA70A, ATRPA70A | RPA1A (REPLICATION PROTEIN A 1A); DNA binding / nucleic acid binding | chr2:2585018-2587686 FORWARD	4.94282	0.0270051
Gb_39463	AT4G26330	29.5.1	protein.degradation.subtilases	Symbols: UNE17, ATSBT3.18 | UNE17 (UNFERTILIZED EMBRYO SAC 17); identical protein binding / serine-type endopeptidase | chr4:13320408-13323461 FORWARD	-6.3633	0.000151817
Gb_41301	AT4G10550	29.5.1	protein.degradation.subtilases	subtilase family protein | chr4:6516582-6519767 REVERSE	-1.66959	0.00476073
Gb_24368	AT5G59810	29.5.1	protein.degradation.subtilases	Symbols: ATSBT5.4, SBT5.4 | SBT5.4; identical protein binding / serine-type endopeptidase | chr5:24096815-24100557 REVERSE	-1.09547	0.025455
Gb_31262	AT4G21323	29.5.1	protein.degradation.subtilases	subtilase family protein | chr4:11342494-11345632 FORWARD	-2.27643	0.0400154
Gb_14143	AT4G22290	29.5.11	protein.degradation.ubiquitin	ubiquitin thiolesterase | chr4:11782905-11785816 REVERSE	1.34777	0.0114288
Gb_40284	AT2G33010	29.5.11	protein.degradation.ubiquitin	ubiquitin-associated (UBA)/TS-N domain-containing protein | chr2:14010838-14013246 FORWARD	-1.0398	0.0162889
Gb_17832	AT2G29070	29.5.11	protein.degradation.ubiquitin	ubiquitin fusion degradation UFD1 family protein | chr2:12487274-12489518 FORWARD	-4.53664	0.0463027
Gb_35773	AT5G20620	29.5.11.1	protein.degradation.ubiquitin.ubiquitin	Symbols: UBQ4 | UBQ4; protein binding | chr5:6973071-6974946 REVERSE	1.30157	9.78e-09
Gb_06570	AT5G59300	29.5.11.3	protein.degradation.ubiquitin.E2	Symbols: UBC7, ATUBC7 | UBC7 (UBIQUITIN CARRIER PROTEIN 7); protein binding / ubiquitin-protein ligase | chr5:23919868-23921291 REVERSE	1.08806	0.000692616
Gb_28861	AT3G17000	29.5.11.3	protein.degradation.ubiquitin.E2	Symbols: UBC32 | UBC32 (ubiquitin-conjugating enzyme 32); ubiquitin-protein ligase | chr3:5797179-5799683 FORWARD	1.64636	0.0274483
Gb_04653	AT5G02880	29.5.11.4.1	protein.degradation.ubiquitin.E3.HECT	Symbols: UPL4 | UPL4; ubiquitin-protein ligase | chr5:662064-669107 FORWARD	1.19957	0.000646384
novel.1528	AT5G41450	29.5.11.4.2	protein.degradation.ubiquitin.E3.RING	zinc finger (C3HC4-type RING finger) family protein | chr5:16588600-16589094 REVERSE	-1.65278	1.58e-14
Gb_37528	AT1G53190	29.5.11.4.2	protein.degradation.ubiquitin.E3.RING	zinc finger (C3HC4-type RING finger) family protein | chr1:19837110-19840227 FORWARD	8.62563	2.19e-11
Gb_08656	AT1G66050	29.5.11.4.2	protein.degradation.ubiquitin.E3.RING	Symbols: VIM2, ORTH5 | VIM2 (VARIANT IN METHYLATION 2); protein binding / ubiquitin-protein ligase/ zinc ion binding | chr1:24589487-24592747 FORWARD	-5.35777	1.32e-09
Gb_18960	AT4G28890	29.5.11.4.2	protein.degradation.ubiquitin.E3.RING	protein binding / ubiquitin-protein ligase/ zinc ion binding | chr4:14256333-14257735 REVERSE	2.13989	2.29e-09
Gb_07504	AT3G10810	29.5.11.4.2	protein.degradation.ubiquitin.E3.RING	zinc finger (C3HC4-type RING finger) family protein | chr3:3381848-3384509 REVERSE	-5.974	2.54e-05
Gb_31112	AT4G00990	29.5.11.4.2	protein.degradation.ubiquitin.E3.RING	transcription factor jumonji (jmjC) domain-containing protein | chr4:426944-431821 FORWARD	-2.19488	5.53e-05
Gb_17024	AT1G32360	29.5.11.4.2	protein.degradation.ubiquitin.E3.RING	zinc finger (CCCH-type) family protein | chr1:11672931-11675339 FORWARD	1.09127	0.000493428
Gb_36874	AT5G08139	29.5.11.4.2	protein.degradation.ubiquitin.E3.RING	zinc finger (C3HC4-type RING finger) family protein | chr5:2616345-2617881 FORWARD	-6.07975	0.001202
novel.1116	AT4G00990	29.5.11.4.2	protein.degradation.ubiquitin.E3.RING	transcription factor jumonji (jmjC) domain-containing protein | chr4:426944-431821 FORWARD	-1.17946	0.00740074
Gb_16859	AT2G28830	29.5.11.4.2	protein.degradation.ubiquitin.E3.RING	binding / structural constituent of ribosome / ubiquitin-protein ligase | chr2:12366748-12370684 REVERSE	-1.05729	0.0109013
Gb_02634	AT4G21350	29.5.11.4.2	protein.degradation.ubiquitin.E3.RING	Symbols: B80, PUB8 | PUB8 (PLANT U-BOX 8); binding / protein binding / ubiquitin-protein ligase/ zinc ion binding | chr4:11356143-11357267 REVERSE	-1.36988	0.0423824
novel.887	AT2G39720	29.5.11.4.2	protein.degradation.ubiquitin.E3.RING	Symbols: RHC2A | RHC2A; protein binding / zinc ion binding | chr2:16567209-16568822 REVERSE	-3.1387	0.0434166
novel.1182	AT3G07200	29.5.11.4.2	protein.degradation.ubiquitin.E3.RING	zinc finger (C3HC4-type RING finger) family protein | chr3:2290762-2292492 FORWARD	1.31369	0.0499602
Gb_23851	AT2G42620	29.5.11.4.3.2	protein.degradation.ubiquitin.E3.SCF.FBOX	Symbols: MAX2, ORE9, PP2 | MAX2 (MORE AXILLARY BRANCHES 2); ubiquitin-protein ligase | chr2:17756140-17758468 FORWARD	3.07309	1.1e-09
Gb_12750	AT1G47056	29.5.11.4.3.2	protein.degradation.ubiquitin.E3.SCF.FBOX	Symbols: VFB1 | VFB1 (VIER F-BOX PROTEINE 1); ubiquitin-protein ligase | chr1:17276103-17277659 REVERSE	-2.76316	1.63e-07
Gb_01302	AT1G58310	29.5.11.4.3.2	protein.degradation.ubiquitin.E3.SCF.FBOX	F-box family protein | chr1:21631947-21633642 FORWARD	-5.40164	2.61e-07
novel.1194	AT1G67390	29.5.11.4.3.2	protein.degradation.ubiquitin.E3.SCF.FBOX	F-box family protein | chr1:25244690-25247139 FORWARD	-4.72136	0.000266128
Gb_30274	AT3G22350	29.5.11.4.3.2	protein.degradation.ubiquitin.E3.SCF.FBOX	F-box family protein | chr3:7901905-7903041 FORWARD	-2.493	0.00040109
Gb_19111	AT4G33160	29.5.11.4.3.2	protein.degradation.ubiquitin.E3.SCF.FBOX	ubiquitin-protein ligase | chr4:15994089-15995655 FORWARD	1.10001	0.00180617
Gb_08110	AT3G24760	29.5.11.4.3.2	protein.degradation.ubiquitin.E3.SCF.FBOX	F-box family protein | chr3:9040088-9041834 FORWARD	5.49047	0.00197697
Gb_16024	AT3G13825	29.5.11.4.3.2	protein.degradation.ubiquitin.E3.SCF.FBOX	pseudogene of F-box family protein | chr3:4552524-4553382 FORWARD	-1.60159	0.0028833
Gb_23863	AT1G80570	29.5.11.4.3.2	protein.degradation.ubiquitin.E3.SCF.FBOX	F-box family protein (FBL14) | chr1:30290454-30292418 FORWARD	-1.99195	0.00324446
Gb_35960	AT1G31080	29.5.11.4.3.2	protein.degradation.ubiquitin.E3.SCF.FBOX	F-box family protein | chr1:11091832-11092899 FORWARD	1.27127	0.0065662
Gb_14788	AT3G17540	29.5.11.4.3.2	protein.degradation.ubiquitin.E3.SCF.FBOX	F-box family protein | chr3:6002783-6003973 FORWARD	-1.01999	0.0119084
Gb_07467	AT5G22720	29.5.11.4.3.2	protein.degradation.ubiquitin.E3.SCF.FBOX	F-box family protein | chr5:7549565-7551174 REVERSE	-1.36251	0.0137903
Gb_29034	AT1G67480	29.5.11.4.3.2	protein.degradation.ubiquitin.E3.SCF.FBOX	kelch repeat-containing F-box family protein | chr1:25276295-25278718 FORWARD	2.34193	0.0150452
novel.1514	AT5G38565	29.5.11.4.3.2	protein.degradation.ubiquitin.E3.SCF.FBOX	FUNCTIONS IN: molecular_function unknown; INVOLVED IN: biological_process unknown; LOCATED IN: cellular_component unknown; CONTAINS InterPro DOMAIN/s: FBD (InterPro:IPR013596), Cyclin-like F-box (InterPro:IPR001810), FBD-like (InterPro:IPR006566); BEST Arabidopsis thaliana protein match is: F-box family protein (TAIR:AT5G38570.1); Has 991 Blast hits to 931 proteins in 8 species: Archae - 0; Bacte…	-1.47741	0.0164462
Gb_25681	AT1G55270	29.5.11.4.3.2	protein.degradation.ubiquitin.E3.SCF.FBOX	kelch repeat-containing F-box family protein | chr1:20617954-20620136 REVERSE	1.01944	0.0229891
novel.1492	AT3G63220	29.5.11.4.3.2	protein.degradation.ubiquitin.E3.SCF.FBOX	kelch repeat-containing F-box family protein | chr3:23357392-23359148 REVERSE	1.59626	0.0234676
Gb_19383	AT4G24390	29.5.11.4.3.2	protein.degradation.ubiquitin.E3.SCF.FBOX	F-box family protein (FBX14) | chr4:12613590-12616117 REVERSE	5.1968	0.0299968
Gb_40469	AT1G70590	29.5.11.4.3.2	protein.degradation.ubiquitin.E3.SCF.FBOX	F-box family protein | chr1:26618321-26620388 FORWARD	-4.99178	0.0407871
novel.954	AT2G40910	29.5.11.4.3.2	protein.degradation.ubiquitin.E3.SCF.FBOX	F-box protein-related | chr2:17069868-17071657 REVERSE	2.86067	0.0426162
Gb_12398	AT5G22660	29.5.11.4.3.2	protein.degradation.ubiquitin.E3.SCF.FBOX	F-box family protein | chr5:7536290-7537990 REVERSE	-1.07896	0.0470055
novel.989	AT3G24760	29.5.11.4.3.2	protein.degradation.ubiquitin.E3.SCF.FBOX	F-box family protein | chr3:9040088-9041834 FORWARD	1.7124	0.0494104
Gb_03111	AT3G48340	29.5.3	protein.degradation.cysteine protease	cysteine-type endopeptidase/ cysteine-type peptidase | chr3:17897799-17899208 FORWARD	-3.45619	6.98e-13
Gb_25184	AT2G40880	29.5.3	protein.degradation.cysteine protease	Symbols: FL3-27, ATCYSA | ATCYSA (CYSTATIN A); cysteine-type endopeptidase inhibitor | chr2:17057402-17058122 FORWARD	5.43523	2.08e-09
Gb_33725	AT1G42525	29.5.3	protein.degradation.cysteine protease	cysteine-type peptidase | chr1:15966381-15968239 FORWARD	-1.55215	0.000650765
Gb_01292	AT5G50260	29.5.3	protein.degradation.cysteine protease	cysteine proteinase, putative | chr5:20455317-20457029 FORWARD	-1.45097	0.000926939
Gb_17132	AT3G48350	29.5.3	protein.degradation.cysteine protease	cysteine proteinase, putative | chr3:17905725-17907561 FORWARD	1.98556	0.00473287
Gb_08943	AT3G22260	29.5.3	protein.degradation.cysteine protease	OTU-like cysteine protease family protein | chr3:7870892-7873566 FORWARD	-1.15246	0.00728638
Gb_25185	AT2G40880	29.5.3	protein.degradation.cysteine protease	Symbols: FL3-27, ATCYSA | ATCYSA (CYSTATIN A); cysteine-type endopeptidase inhibitor | chr2:17057402-17058122 FORWARD	3.59726	0.026915
Gb_34324	AT3G42690	29.5.3	protein.degradation.cysteine protease	transposable element gene | chr3:14766989-14770763 FORWARD	-4.54643	0.0383775
Gb_37181	AT4G08340	29.5.3	protein.degradation.cysteine protease	transposable element gene | chr4:5264215-5271148 REVERSE	-1.14075	0.0444276
Gb_13050	AT1G03220	29.5.4	protein.degradation.aspartate protease	extracellular dermal glycoprotein, putative / EDGP, putative | chr1:787122-788651 FORWARD	6.12399	0.00029899
Gb_04155	AT2G17760	29.5.4	protein.degradation.aspartate protease	aspartyl protease family protein | chr2:7713314-7716464 FORWARD	-1.45086	0.0167536
Gb_06401	AT1G66180	29.5.4	protein.degradation.aspartate protease	aspartyl protease family protein | chr1:24647188-24648813 FORWARD	2.5218	0.0392082
Gb_32381	AT1G28110	29.5.5	protein.degradation.serine protease	Symbols: SCPL45 | SCPL45 (SERINE CARBOXYPEPTIDASE-LIKE 45 PRECURSOR); serine-type carboxypeptidase | chr1:9803865-9806896 REVERSE	1.36042	4.16e-07
Gb_37511	AT2G47940	29.5.5	protein.degradation.serine protease	Symbols: DEGP2 | DEGP2; serine-type endopeptidase/ serine-type peptidase | chr2:19617986-19622232 REVERSE	-1.43609	1.18e-05
Gb_09241	AT3G56540	29.5.5	protein.degradation.serine protease	serine carboxypeptidase, putative | chr3:20950823-20951892 FORWARD	-1.92875	0.00051379
Gb_27548	AT4G25835	29.5.9	protein.degradation.AAA type	AAA-type ATPase family protein | chr4:13136107-13137859 FORWARD	1.00905	0.000102492
Gb_35928	AT4G28000	29.5.9	protein.degradation.AAA type	ATP binding / ATPase/ nucleoside-triphosphatase/ nucleotide binding | chr4:13925456-13929280 FORWARD	-1.40802	0.00239238
Gb_39937	AT5G40010	29.5.9	protein.degradation.AAA type	Symbols: AATP1 | AATP1 (AAA-ATPase 1); ATP binding / ATPase/ nucleoside-triphosphatase/ nucleotide binding | chr5:16020218-16021762 REVERSE	2.08186	0.0123195
Gb_07188	AT4G39710	29.6	protein.folding	immunophilin, putative / FKBP-type peptidyl-prolyl cis-trans isomerase, putative | chr4:18427039-18428375 REVERSE	-8.0405	8.58e-10
Gb_06460	AT2G44650	29.6	protein.folding	Symbols: CHL-CPN10, CPN10 | CHL-CPN10 (CHLOROPLAST CHAPERONIN 10); chaperone binding | chr2:18419370-18421110 REVERSE	2.95897	8.26e-06
Gb_13777	AT5G64350	29.6	protein.folding	Symbols: FKBP12, ATFKBP12 | FKBP12 (FK506-BINDING PROTEIN); FK506 binding / peptidyl-prolyl cis-trans isomerase | chr5:25734598-25736071 REVERSE	-4.59428	0.00613897
novel.36	AT5G26360	29.6	protein.folding	chaperonin, putative | chr5:9255053-9258991 REVERSE	-5.11386	0.00908721
Gb_15673	AT3G04240	29.7	protein.glycosylation	Symbols: SEC | SEC (secret agent); transferase, transferring glycosyl groups | chr3:1113934-1120872 REVERSE	1.85686	0.0179329
Gb_37285	AT4G25910	29.8	protein.assembly and cofactor ligation	Symbols: NFU3, ATCNFU3 | NFU3; structural molecule | chr4:13163929-13165205 FORWARD	-1.86343	0.0257144
novel.1541	AT1G60470	3.1.1.2	minor CHO metabolism.raffinose family.galactinol synthases.putative	Symbols: AtGolS4 | AtGolS4 (Arabidopsis thaliana galactinol synthase 4); transferase, transferring glycosyl groups / transferase, transferring hexosyl groups | chr1:22278975-22280586 REVERSE	-1.2452	0.0196113
Gb_29299	AT1G60470	3.1.1.2	minor CHO metabolism.raffinose family.galactinol synthases.putative	Symbols: AtGolS4 | AtGolS4 (Arabidopsis thaliana galactinol synthase 4); transferase, transferring glycosyl groups / transferase, transferring hexosyl groups | chr1:22278975-22280586 REVERSE	-1.1264	0.0388798
Gb_28318	AT3G57520	3.1.2.2	minor CHO metabolism.raffinose family.raffinose synthases.putative	Symbols: AtSIP2 | AtSIP2 (Arabidopsis thaliana seed imbibition 2); hydrolase, hydrolyzing O-glycosyl compounds | chr3:21288765-21293158 REVERSE	-1.64899	0.00018182
Gb_18632	AT2G18700	3.2.3	minor CHO metabolism.trehalose.potential TPS/TPP	Symbols: ATTPS11, TPS11, ATTPSB | ATTPS11; transferase, transferring glycosyl groups | chr2:8109043-8112010 FORWARD	1.54721	0.0190105
Gb_37441	AT5G61760	3.4.2	minor CHO metabolism.myo-inositol.InsP-Kinases	Symbols: ATIPK2BETA, IPK2B, IPK2BETA | ATIPK2BETA; inositol or phosphatidylinositol kinase/ inositol trisphosphate 6-kinase | chr5:24813729-24815443 REVERSE	1.92628	0.00182252
Gb_04871	AT5G62420	3.5	minor CHO metabolism.others	aldo/keto reductase family protein | chr5:25064835-25066111 FORWARD	2.22256	3.22e-09
Gb_03204	AT2G37790	3.5	minor CHO metabolism.others	aldo/keto reductase family protein | chr2:15838764-15840932 FORWARD	7.72871	3.54e-08
Gb_40450	AT1G55120	3.5	minor CHO metabolism.others	Symbols: ATFRUCT5, AtcwINV3 | ATFRUCT5 (BETA-FRUCTOFURANOSIDASE 5); hydrolase, hydrolyzing O-glycosyl compounds / levanase | chr1:20566598-20569286 FORWARD	6.98053	0.0021712
novel.72	AT5G53580	3.5	minor CHO metabolism.others	aldo/keto reductase family protein | chr5:21765054-21767000 REVERSE	-3.87102	0.0184962
Gb_01725	AT2G32390	30.1	signalling.in sugar and nutrient physiology	Symbols: ATGLR3.5, GLR3.5, GLR6 | ATGLR3.5 (GLUTAMATE RECEPTOR 3.5); intracellular ligand-gated ion channel | chr2:13748468-13751923 REVERSE	-7.31724	1.16e-07
Gb_00022	AT5G52390	30.1	signalling.in sugar and nutrient physiology	photoassimilate-responsive protein, putative | chr5:21263936-21265264 REVERSE	-2.69221	0.00170208
Gb_20186	AT5G52390	30.1	signalling.in sugar and nutrient physiology	photoassimilate-responsive protein, putative | chr5:21263936-21265264 REVERSE	1.26132	0.00708553
Gb_24069	AT1G53090	30.11	signalling.light	Symbols: SPA4 | SPA4 (SPA1-RELATED 4); protein binding / signal transducer | chr1:19783542-19786902 FORWARD	-1.81751	2.52e-05
Gb_15287	AT5G18960	30.11	signalling.light	Symbols: FRS12 | FRS12 (FAR1-related sequence 12); zinc ion binding | chr5:6330379-6333071 FORWARD	-1.1674	0.000117324
Gb_02804	AT1G71230	30.11.1	signalling.light.COP9 signalosome	Symbols: CSN5B, CSN5, AJH2 | CSN5B (COP9-SIGNALOSOME 5B); protein binding | chr1:26852461-26854396 FORWARD	1.86157	0.000115175
Gb_38461	AT5G48740	30.2.1	signalling.receptor kinases.leucine rich repeat I	leucine-rich repeat family protein / protein kinase family protein | chr5:19765195-19769369 REVERSE	1.93311	5.69e-05
Gb_29250	AT4G29180	30.2.1	signalling.receptor kinases.leucine rich repeat I	leucine-rich repeat protein kinase, putative | chr4:14385593-14389689 FORWARD	1.25005	0.0127019
Gb_19108	AT3G46420	30.2.1	signalling.receptor kinases.leucine rich repeat I	leucine-rich repeat family protein / protein kinase family protein | chr3:17082108-17086534 FORWARD	4.20192	0.0178274
Gb_29249	AT4G29180	30.2.1	signalling.receptor kinases.leucine rich repeat I	leucine-rich repeat protein kinase, putative | chr4:14385593-14389689 FORWARD	1.07287	0.033911
Gb_38580	AT1G72300	30.2.10	signalling.receptor kinases.leucine rich repeat X	leucine-rich repeat transmembrane protein kinase, putative | chr1:27217477-27221123 REVERSE	1.17693	0.000564724
Gb_10662	AT1G55610	30.2.10	signalling.receptor kinases.leucine rich repeat X	Symbols: BRL1 | BRL1 (BRI 1 LIKE); kinase | chr1:20779874-20784017 REVERSE	-2.40518	0.00753252
Gb_00190	AT5G48940	30.2.11	signalling.receptor kinases.leucine rich repeat XI	leucine-rich repeat transmembrane protein kinase, putative | chr5:19839710-19843807 FORWARD	1.42541	7.62e-06
Gb_09214	AT1G72180	30.2.11	signalling.receptor kinases.leucine rich repeat XI	leucine-rich repeat transmembrane protein kinase, putative | chr1:27162820-27167430 FORWARD	-2.0338	0.00176541
Gb_25333	AT1G34110	30.2.11	signalling.receptor kinases.leucine rich repeat XI	leucine-rich repeat transmembrane protein kinase, putative | chr1:12417176-12421189 REVERSE	-1.27628	0.0136472
Gb_12600	AT5G63930	30.2.11	signalling.receptor kinases.leucine rich repeat XI	leucine-rich repeat transmembrane protein kinase, putative | chr5:25583006-25586499 FORWARD	1.68929	0.0194789
Gb_32085	AT3G47580	30.2.12	signalling.receptor kinases.leucine rich repeat XII	leucine-rich repeat transmembrane protein kinase, putative | chr3:17532648-17536059 FORWARD	2.14072	0.000456405
Gb_22068	AT1G35710	30.2.12	signalling.receptor kinases.leucine rich repeat XII	leucine-rich repeat transmembrane protein kinase, putative | chr1:13220940-13224681 FORWARD	1.47418	0.0294085
Gb_27837	AT5G62710	30.2.13	signalling.receptor kinases.leucine rich repeat XIII	leucine-rich repeat family protein / protein kinase family protein | chr5:25187303-25190600 FORWARD	2.01145	0.0276351
Gb_23728	AT5G38280	30.2.15	signalling.receptor kinases.thaumatin like	Symbols: PR5K | PR5K; kinase/ transmembrane receptor protein serine/threonine kinase | chr5:15293121-15297323 REVERSE	1.00214	0.0016184
Gb_21633	AT5G54380	30.2.16	signalling.receptor kinases.Catharanthus roseus-like RLK1	Symbols: THE1 | THE1 (THESEUS1); kinase/ protein kinase | chr5:22077092-22079880 REVERSE	-1.02436	0.00222417
Gb_03125	AT5G61350	30.2.16	signalling.receptor kinases.Catharanthus roseus-like RLK1	protein kinase family protein | chr5:24667973-24670501 FORWARD	-2.50089	0.00954415
Gb_05389	AT5G61350	30.2.16	signalling.receptor kinases.Catharanthus roseus-like RLK1	protein kinase family protein | chr5:24667973-24670501 FORWARD	4.65265	0.0279366
Gb_10377	AT1G70520	30.2.17	signalling.receptor kinases.DUF 26	protein kinase family protein | chr1:26584729-26587419 REVERSE	1.41645	0.0196258
Gb_10838	AT5G06740	30.2.19	signalling.receptor kinases.legume-lectin	lectin protein kinase family protein | chr5:2084094-2086052 FORWARD	4.13939	6.23e-11
Gb_15985	AT4G02410	30.2.19	signalling.receptor kinases.legume-lectin	lectin protein kinase family protein | chr4:1059889-1062153 REVERSE	1.00713	0.0349314
Gb_17690	AT1G49270	30.2.22	signalling.receptor kinases.proline extensin like	protein kinase family protein | chr1:18227334-18230227 REVERSE	6.62411	3.37e-05
Gb_36240	AT3G24540	30.2.22	signalling.receptor kinases.proline extensin like	protein kinase family protein | chr3:8952903-8955621 FORWARD	-2.12198	0.022269
Gb_15987	AT1G70450	30.2.22	signalling.receptor kinases.proline extensin like	protein kinase family protein | chr1:26552576-26554437 FORWARD	2.15856	0.0341876
Gb_10731	AT1G34300	30.2.24	signalling.receptor kinases.S-locus glycoprotein like	lectin protein kinase family protein | chr1:12503406-12506048 FORWARD	8.62044	2.12e-11
Gb_01847	AT1G61440	30.2.24	signalling.receptor kinases.S-locus glycoprotein like	S-locus protein kinase, putative | chr1:22669245-22672323 REVERSE	-1.32085	2.87e-10
Gb_01845	AT1G61440	30.2.24	signalling.receptor kinases.S-locus glycoprotein like	S-locus protein kinase, putative | chr1:22669245-22672323 REVERSE	-2.14085	5.98e-08
Gb_18719	AT1G11300	30.2.24	signalling.receptor kinases.S-locus glycoprotein like	ATP binding / carbohydrate binding / kinase/ protein kinase/ protein serine/threonine kinase/ protein tyrosine kinase/ sugar binding | chr1:3794238-3800719 FORWARD	-3.3654	0.003357
Gb_01112	AT2G23450	30.2.25	signalling.receptor kinases.wall associated kinase	protein kinase family protein | chr2:9988754-9991695 REVERSE	-9.35667	1.11e-13
Gb_01111	AT2G23450	30.2.25	signalling.receptor kinases.wall associated kinase	protein kinase family protein | chr2:9988754-9991695 REVERSE	-5.97269	1.23e-09
Gb_03185	AT1G17910	30.2.25	signalling.receptor kinases.wall associated kinase	wall-associated kinase, putative | chr1:6159126-6161615 FORWARD	3.0005	3.32e-09
novel.1339	AT1G17910	30.2.25	signalling.receptor kinases.wall associated kinase	wall-associated kinase, putative | chr1:6159126-6161615 FORWARD	-5.3723	2.24e-08
Gb_15073	AT2G23450	30.2.25	signalling.receptor kinases.wall associated kinase	protein kinase family protein | chr2:9988754-9991695 REVERSE	-1.50244	3.49e-06
Gb_35408	AT1G79680	30.2.25	signalling.receptor kinases.wall associated kinase	wall-associated kinase, putative | chr1:29979973-29982773 REVERSE	1.41085	4.04e-06
novel.155	AT1G21270	30.2.25	signalling.receptor kinases.wall associated kinase	Symbols: WAK2 | WAK2; ATP binding / calcium ion binding / protein kinase/ protein serine/threonine kinase | chr1:7444931-7447549 FORWARD	-6.58511	2.15e-05
Gb_13338	AT1G16110	30.2.25	signalling.receptor kinases.wall associated kinase	Symbols: WAKL6 | WAKL6 (wall associated kinase-like 6); kinase | chr1:5518373-5520891 FORWARD	-3.17865	0.00381438
Gb_41187	AT1G21240	30.2.25	signalling.receptor kinases.wall associated kinase	Symbols: WAK3 | WAK3 (wall associated kinase 3); kinase/ protein serine/threonine kinase | chr1:7434303-7436830 FORWARD	-2.6472	0.0050835
Gb_12304	AT4G31100	30.2.25	signalling.receptor kinases.wall associated kinase	wall-associated kinase, putative | chr4:15123781-15126531 FORWARD	-2.77993	0.00966153
Gb_39587	AT4G31100	30.2.25	signalling.receptor kinases.wall associated kinase	wall-associated kinase, putative | chr4:15123781-15126531 FORWARD	-2.48831	0.0187375
Gb_20610	AT2G23450	30.2.25	signalling.receptor kinases.wall associated kinase	protein kinase family protein | chr2:9988754-9991695 REVERSE	1.55147	0.0273148
Gb_17680	AT3G59420	30.2.26	signalling.receptor kinases.crinkly like	Symbols: ACR4 | ACR4 (ARABIDOPSIS CRINKLY4); kinase/ transmembrane receptor protein kinase | chr3:21959647-21963041 REVERSE	2.07313	0.028435
Gb_04746	AT4G31250	30.2.3	signalling.receptor kinases.leucine rich repeat III	leucine-rich repeat transmembrane protein kinase, putative | chr4:15178925-15181751 REVERSE	-3.57097	9.07e-07
Gb_27978	AT5G58300	30.2.3	signalling.receptor kinases.leucine rich repeat III	leucine-rich repeat transmembrane protein kinase, putative | chr5:23571879-23575084 FORWARD	-1.11412	0.000303591
Gb_07310	AT1G50610	30.2.3	signalling.receptor kinases.leucine rich repeat III	leucine-rich repeat transmembrane protein kinase, putative | chr1:18742135-18744725 FORWARD	-1.15629	0.00276022
Gb_27103	AT2G45340	30.2.4	signalling.receptor kinases.leucine rich repeat IV	leucine-rich repeat transmembrane protein kinase, putative | chr2:18691722-18694725 FORWARD	1.73258	0.000690664
Gb_16387	AT1G78980	30.2.5	signalling.receptor kinases.leucine rich repeat V	Symbols: SRF5 | SRF5 (STRUBBELIG-RECEPTOR FAMILY 5); ATP binding / kinase/ protein serine/threonine kinase | chr1:29707687-29711421 REVERSE	-1.16818	0.00105705
Gb_12079	AT3G53590	30.2.8.1	signalling.receptor kinases.leucine rich repeat VIII.VIII-1	leucine-rich repeat transmembrane protein kinase, putative | chr3:19867379-19871651 REVERSE	-4.88554	1.93e-35
Gb_24466	AT5G49770	30.2.8.1	signalling.receptor kinases.leucine rich repeat VIII.VIII-1	leucine-rich repeat transmembrane protein kinase, putative | chr5:20222669-20227267 FORWARD	-1.11305	1.3e-06
novel.946	AT5G49780	30.2.8.1	signalling.receptor kinases.leucine rich repeat VIII.VIII-1	ATP binding / kinase/ protein serine/threonine kinase | chr5:20229256-20233095 FORWARD	-1.19165	0.00334727
Gb_00034	AT1G79620	30.2.8.1	signalling.receptor kinases.leucine rich repeat VIII.VIII-1	leucine-rich repeat transmembrane protein kinase, putative | chr1:29957562-29962305 REVERSE	-2.42873	0.0148142
Gb_13723	AT1G29720	30.2.8.2	signalling.receptor kinases.leucine rich repeat VIII.VIII-2	protein kinase family protein | chr1:10393797-10396326 REVERSE	2.62605	5.39e-07
Gb_24316	AT1G53420	30.2.8.2	signalling.receptor kinases.leucine rich repeat VIII.VIII-2	serine/threonine protein kinase-related | chr1:19926626-19931494 REVERSE	-3.04373	5.89e-07
Gb_01991	AT1G29740	30.2.8.2	signalling.receptor kinases.leucine rich repeat VIII.VIII-2	kinase | chr1:10407379-10412997 REVERSE	-6.58046	1.28e-05
Gb_13720	AT1G29720	30.2.8.2	signalling.receptor kinases.leucine rich repeat VIII.VIII-2	protein kinase family protein | chr1:10393797-10396326 REVERSE	-3.1634	0.0117132
Gb_18722	AT1G29720	30.2.8.2	signalling.receptor kinases.leucine rich repeat VIII.VIII-2	protein kinase family protein | chr1:10393797-10396326 REVERSE	-1.0532	0.0162569
Gb_25671	AT1G29750	30.2.8.2	signalling.receptor kinases.leucine rich repeat VIII.VIII-2	Symbols: RKF1 | RKF1 (RECEPTOR-LIKE KINASE IN FLOWERS 1); ATP binding / kinase/ protein serine/threonine kinase/ receptor signaling protein serine/threonine kinase | chr1:10413881-10420524 REVERSE	-2.19305	0.0474035
Gb_34076	AT1G66150	30.2.9	signalling.receptor kinases.leucine rich repeat IX	Symbols: TMK1 | TMK1 (TRANSMEMBRANE KINASE 1); transmembrane receptor protein serine/threonine kinase | chr1:24631409-24634749 FORWARD	-1.43564	0.00542182
Gb_30966	AT1G51850	30.2.99	signalling.receptor kinases.misc	leucine-rich repeat protein kinase, putative | chr1:19252847-19256783 REVERSE	-2.2368	6.76e-08
Gb_04216	AT5G01740	30.2.99	signalling.receptor kinases.misc	FUNCTIONS IN: molecular_function unknown; INVOLVED IN: biological_process unknown; LOCATED IN: cellular_component unknown; EXPRESSED IN: 18 plant structures; EXPRESSED DURING: 9 growth stages; CONTAINS InterPro DOMAIN/s: Wound-induced protein, Wun1 (InterPro:IPR009798); BEST Arabidopsis thaliana protein match is: SAG20 (SENESCENCE ASSOCIATED GENE 20) (TAIR:AT3G10985.1); Has 49 Blast hits to 49 pr…	-2.29736	0.00100387
Gb_29009	AT3G15890	30.2.99	signalling.receptor kinases.misc	protein kinase family protein | chr3:5374248-5376275 FORWARD	2.80766	0.00180648
Gb_02767	AT5G39861	30.2.99	signalling.receptor kinases.misc	pseudogene, similar to receptor kinase 5, blastp match of 69% identity and 5.6e-67 P-value to GP|16040952|dbj|BAB69683.1||AB041621 receptor kinase 5 {Brassica rapa} | chr5:15960354-15961397 REVERSE	-1.75397	0.00442035
Gb_01465	AT5G06940	30.2.99	signalling.receptor kinases.misc	leucine-rich repeat family protein | chr5:2148078-2150771 REVERSE	-1.08697	0.00933612
Gb_14194	AT2G28250	30.2.99	signalling.receptor kinases.misc	Symbols: NCRK | NCRK; kinase | chr2:12043834-12046537 FORWARD	-1.09066	0.0120581
Gb_31134	AT2G28960	30.2.99	signalling.receptor kinases.misc	leucine-rich repeat protein kinase, putative | chr2:12437914-12442347 REVERSE	1.0611	0.0159653
Gb_18637	AT3G19300	30.2.99	signalling.receptor kinases.misc	protein kinase family protein | chr3:6690118-6693284 REVERSE	-3.19081	0.0274701
Gb_04204	AT5G01740	30.2.99	signalling.receptor kinases.misc	FUNCTIONS IN: molecular_function unknown; INVOLVED IN: biological_process unknown; LOCATED IN: cellular_component unknown; EXPRESSED IN: 18 plant structures; EXPRESSED DURING: 9 growth stages; CONTAINS InterPro DOMAIN/s: Wound-induced protein, Wun1 (InterPro:IPR009798); BEST Arabidopsis thaliana protein match is: SAG20 (SENESCENCE ASSOCIATED GENE 20) (TAIR:AT3G10985.1); Has 49 Blast hits to 49 pr…	-2.91437	0.0297868
Gb_28650	AT1G15530	30.2.99	signalling.receptor kinases.misc	receptor lectin kinase, putative | chr1:5339961-5341931 REVERSE	-2.5452	0.0491854
Gb_09068	AT1G08860	30.3	signalling.calcium	Symbols: BON3 | BON3 (BONZAI 3); calcium-dependent phospholipid binding | chr1:2842153-2846138 FORWARD	7.05211	1.57e-10
novel.492	AT3G52290	30.3	signalling.calcium	Symbols: IQD3 | IQD3 (IQ-domain 3); calmodulin binding | chr3:19393819-19396403 FORWARD	-1.3379	9.18e-09
Gb_32654	AT1G08860	30.3	signalling.calcium	Symbols: BON3 | BON3 (BONZAI 3); calcium-dependent phospholipid binding | chr1:2842153-2846138 FORWARD	1.31874	1.24e-05
Gb_12180	AT4G35310	30.3	signalling.calcium	Symbols: CPK5, ATCPK5 | CPK5 (calmodulin-domain protein kinase 5); ATP binding / calcium ion binding / calmodulin-dependent protein kinase/ kinase/ protein kinase/ protein serine/threonine kinase | chr4:16801987-16804995 FORWARD	1.23595	6.06e-05
Gb_20846	AT5G24270	30.3	signalling.calcium	Symbols: SOS3, CBL4 | SOS3 (SALT OVERLY SENSITIVE 3); calcium ion binding / calcium-dependent protein serine/threonine phosphatase | chr5:8238781-8240366 REVERSE	-1.1747	0.000102074
novel.965	AT2G41560	30.3	signalling.calcium	Symbols: ACA4 | ACA4 (AUTO-INHIBITED CA(2+)-ATPASE, ISOFORM 4); calcium-transporting ATPase/ calmodulin binding | chr2:17332084-17337269 REVERSE	2.38159	0.000359741
Gb_34668	AT1G35670	30.3	signalling.calcium	Symbols: ATCDPK2, CPK11, ATCPK11 | ATCDPK2 (CALCIUM-DEPENDENT PROTEIN KINASE 2); calmodulin-dependent protein kinase/ kinase | chr1:13205381-13208252 FORWARD	-3.54805	0.00460543
Gb_26915	AT5G28830	30.3	signalling.calcium	calcium-binding EF hand family protein | chr5:10856791-10858668 FORWARD	-1.11524	0.00637727
Gb_38768	AT5G28850	30.3	signalling.calcium	calcium-binding EF hand family protein | chr5:10876815-10881444 REVERSE	-3.49359	0.00815097
Gb_25388	AT4G05520	30.3	signalling.calcium	Symbols: ATEHD2 | ATEHD2 (EPS15 HOMOLOGY DOMAIN 2); GTP binding / GTPase/ calcium ion binding | chr4:2804515-2807926 FORWARD	-5.10093	0.00944465
Gb_26219	AT4G09570	30.3	signalling.calcium	Symbols: CPK4, ATCPK4 | CPK4; calmodulin-dependent protein kinase/ kinase/ protein kinase | chr4:6049517-6052335 FORWARD	-2.17569	0.0100784
Gb_26886	AT1G08860	30.3	signalling.calcium	Symbols: BON3 | BON3 (BONZAI 3); calcium-dependent phospholipid binding | chr1:2842153-2846138 FORWARD	1.67166	0.0173497
Gb_01678	AT5G62070	30.3	signalling.calcium	Symbols: IQD23 | IQD23 (IQ-domain 23); calmodulin binding | chr5:24929919-24932576 REVERSE	1.23525	0.0175741
Gb_27783	AT5G61900	30.3	signalling.calcium	Symbols: BON1, CPN1, BON | BON1 (BONZAI 1); calcium-dependent phospholipid binding | chr5:24855661-24859341 REVERSE	-2.91614	0.0222881
Gb_02270	AT2G38910	30.3	signalling.calcium	Symbols: CPK20 | CPK20; ATP binding / calcium ion binding / calmodulin-dependent protein kinase/ kinase/ protein kinase/ protein serine/threonine kinase | chr2:16245214-16247483 REVERSE	2.76163	0.0235162
Gb_39632	AT2G33380	30.3	signalling.calcium	Symbols: RD20 | RD20 (RESPONSIVE TO DESSICATION 20); calcium ion binding | chr2:14144831-14146471 REVERSE	-1.07251	0.0236566
Gb_12693	AT5G03960	30.3	signalling.calcium	Symbols: IQD12 | IQD12 (IQ-domain 12); calmodulin binding | chr5:1068260-1069978 REVERSE	-3.91846	0.0410981
novel.1048	AT4G00500	30.3	signalling.calcium	lipase class 3 family protein / calmodulin-binding heat-shock protein-related | chr4:225028-227396 REVERSE	1.77555	0.0486497
Gb_00010	AT2G17930	30.4	signalling.phosphinositides	binding / inositol or phosphatidylinositol kinase/ phosphotransferase, alcohol group as acceptor | chr2:7784288-7802230 REVERSE	1.08336	0.0310037
Gb_06699	AT1G21980	30.4.1	signalling.phosphinositides.phosphatidylinositol-4-phosphate 5-kinase	Symbols: ATPIP5K1, ATPIPK1 | ATPIP5K1 (PHOSPHATIDYLINOSITOL-4-PHOSPHATE 5-KINASE 1); 1-phosphatidylinositol-4-phosphate 5-kinase/ actin filament binding / actin monomer binding / phosphatidylinositol phosphate kinase | chr1:7734739-7738661 FORWARD	-2.58015	0.0123783
Gb_18918	AT1G77660	30.4.1	signalling.phosphinositides.phosphatidylinositol-4-phosphate 5-kinase	MORN (Membrane Occupation and Recognition Nexus) repeat-containing protein /phosphatidylinositol-4-phosphate 5-kinase-related | chr1:29185899-29187825 REVERSE	1.13152	0.0155829
Gb_20905	AT3G10620	30.4.3	signalling.phosphinositides.bis(5''-nucleosyl)-tetraphosphatase	Symbols: ATNUDX26 | ATNUDX26 (ARABIDOPSIS THALIANA NUDIX HYDROLASE HOMOLOG 26); bis(5'-adenosyl)-pentaphosphatase/ bis(5'-nucleosyl)-tetraphosphatase (asymmetrical) | chr3:3320263-3321724 FORWARD	2.70138	0.0095022
Gb_07303	AT2G20440	30.5	signalling.G-proteins	RabGAP/TBC domain-containing protein | chr2:8810741-8813523 REVERSE	-1.59075	3.16e-10
Gb_17750	AT5G27540	30.5	signalling.G-proteins	Symbols: MIRO1, emb2473 | MIRO1 (Miro-related GTP-ase 1); GTP binding | chr5:9722425-9727454 FORWARD	-7.78982	7.78e-08
Gb_19744	AT3G63150	30.5	signalling.G-proteins	Symbols: MIRO2, ATCBG | MIRO2 (MIRO-RELATED GTP-ASE 2); GTPase/ calcium ion binding | chr3:23328928-23332848 REVERSE	1.31848	8.01e-05
Gb_23892	AT5G19320	30.5	signalling.G-proteins	Symbols: RANGAP2 | RANGAP2 (RAN GTPASE ACTIVATING PROTEIN 2); RAN GTPase activator | chr5:6505110-6507435 REVERSE	3.69168	0.00151064
Gb_00255	AT1G07410	30.5	signalling.G-proteins	Symbols: ATRABA2B, RAB-A2B, ATRAB-A2B | ATRABA2B (ARABIDOPSIS RAB GTPASE HOMOLOG A2B); GTP binding / GTPase/ protein binding | chr1:2276270-2277154 FORWARD	-2.28857	0.00178294
Gb_34175	AT5G39960	30.5	signalling.G-proteins	GTP-binding family protein | chr5:15994195-15996820 FORWARD	1.4229	0.015389
Gb_30893	AT4G39890	30.5	signalling.G-proteins	Symbols: AtRABH1c | AtRABH1c (Arabidopsis Rab GTPase homolog H1c); GTP binding / protein binding | chr4:18505962-18507586 FORWARD	1.00879	0.0420749
Gb_20818	AT1G18350	30.6	signalling.MAP kinases	Symbols: ATMKK7, BUD1, MKK7 | ATMKK7; MAP kinase kinase/ kinase | chr1:6315651-6316738 FORWARD	1.47164	0.00259234
Gb_34005	AT4G32160	30.9	signalling.lipids	phox (PX) domain-containing protein | chr4:15528805-15533100 FORWARD	1.73959	0.0145327
Gb_26847	AT1G78610	30.99	signalling.unspecified	Symbols: MSL6 | MSL6 (MECHANOSENSITIVE CHANNEL OF SMALL CONDUCTANCE-LIKE 6) | chr1:29569030-29572126 REVERSE	-1.09234	0.00401682
Gb_20220	AT5G66310	31.1	cell.organisation	kinesin motor family protein | chr5:26485685-26491382 REVERSE	-4.04733	7.39e-29
Gb_18086	AT2G20290	31.1	cell.organisation	Symbols: XIG, ATXIG | XIG; motor/ protein binding | chr2:8743275-8751878 REVERSE	3.53995	6.28e-15
novel.1337	AT1G09170	31.1	cell.organisation	kinesin motor protein-related | chr1:2956589-2962207 REVERSE	-4.7528	1.61e-12
Gb_18084	AT5G20490	31.1	cell.organisation	Symbols: XIK, ATXIK, XI-17 | XIK; motor/ protein binding | chr5:6926623-6936825 REVERSE	3.92143	9.31e-09
Gb_22609	AT5G23860	31.1	cell.organisation	Symbols: TUB8 | TUB8; structural constituent of cytoskeleton | chr5:8042876-8044819 FORWARD	1.14243	4.19e-06
Gb_28927	AT1G18410	31.1	cell.organisation	kinesin motor protein-related | chr1:6336528-6342460 REVERSE	-2.22955	5.4e-05
Gb_25912	AT3G19050	31.1	cell.organisation	Symbols: POK2 | POK2 (PHRAGMOPLAST ORIENTING KINESIN 2); ATP binding / microtubule motor | chr3:6578047-6590188 FORWARD	3.11661	5.63e-05
Gb_33878	AT1G12430	31.1	cell.organisation	Symbols: PAK, ARK3 | ARK3 (ARMADILLO REPEAT KINESIN 3); ATP binding / binding / microtubule motor | chr1:4233873-4238759 REVERSE	-1.72418	0.000258787
Gb_27608	AT2G37620	31.1	cell.organisation	Symbols: ACT1, AAc1 | ACT1 (ACTIN 1); structural constituent of cytoskeleton | chr2:15779174-15781561 FORWARD	-5.52402	0.00046389
Gb_09579	AT2G38760	31.1	cell.organisation	Symbols: ANNAT3 | ANNAT3 (ANNEXIN ARABIDOPSIS 3); calcium ion binding / calcium-dependent phospholipid binding | chr2:16200994-16202669 FORWARD	-1.49864	0.00117968
novel.70	AT2G38760	31.1	cell.organisation	Symbols: ANNAT3 | ANNAT3 (ANNEXIN ARABIDOPSIS 3); calcium ion binding / calcium-dependent phospholipid binding | chr2:16200994-16202669 FORWARD	5.70232	0.00148438
Gb_41163	AT5G62700	31.1	cell.organisation	Symbols: TUB3 | TUB3; GTP binding / GTPase/ structural molecule | chr5:25184397-25186711 FORWARD	-1.79089	0.00163271
Gb_39073	AT4G14390	31.1	cell.organisation	ankyrin repeat family protein | chr4:8289644-8292083 FORWARD	1.53166	0.00242057
novel.1090	AT2G46225	31.1	cell.organisation	Symbols: ABIL1 | ABIL1 (Abi-1-like 1) | chr2:18981918-18984292 FORWARD	-3.04489	0.0132536
Gb_32438	AT4G14150	31.1	cell.organisation	Symbols: PAKRP1, KINESIN-12A | PAKRP1 (PHRAGMOPLAST-ASSOCIATED KINESIN-RELATED PROTEIN 1); microtubule motor/ plus-end-directed microtubule motor | chr4:8158572-8165008 REVERSE	-1.22352	0.0164685
novel.1590	AT4G26700	31.1	cell.organisation	Symbols: ATFIM1, FIM1 | ATFIM1; actin binding | chr4:13463544-13467599 FORWARD	-5.04056	0.0188007
Gb_14340	AT2G28840	31.1	cell.organisation	ankyrin repeat family protein | chr2:12378337-12380742 FORWARD	1.20245	0.025945
Gb_31201	AT4G26700	31.1	cell.organisation	Symbols: ATFIM1, FIM1 | ATFIM1; actin binding | chr4:13463544-13467599 FORWARD	-4.92628	0.0322509
Gb_11709	AT2G28620	31.1	cell.organisation	kinesin motor protein-related | chr2:12265167-12270020 REVERSE	-1.03206	0.0363882
Gb_39295	AT5G41310	31.1	cell.organisation	kinesin motor protein-related | chr5:16516634-16522392 REVERSE	2.98961	0.0381454
Gb_25037	AT1G15730	31.1	cell.organisation	PRLI-interacting factor L, putative | chr1:5407401-5409987 REVERSE	-1.88866	0.0416262
Gb_22901	AT3G48150	31.2	cell.division	Symbols: APC8, CDC23 | APC8 (ANAPHASE-PROMOTING COMPLEX SUBUNIT 8); binding | chr3:17779653-17782645 REVERSE	2.80537	4.8e-08
Gb_06749	AT3G55580	31.2	cell.division	regulator of chromosome condensation (RCC1) family protein | chr3:20612700-20615920 FORWARD	-5.88079	0.000564766
Gb_22181	AT5G61960	31.2	cell.division	Symbols: AML1 | AML1 (ARABIDOPSIS MEI2-LIKE PROTEIN 1); RNA binding / protein binding | chr5:24878521-24884720 REVERSE	-5.15356	0.0310431
Gb_40109	AT3G54670	31.2	cell.division	Symbols: TTN8, SMC1, ATSMC1 | TTN8 (TITAN8); ATP binding / transporter | chr3:20235678-20243960 FORWARD	2.84847	0.0323744
Gb_19795	AT5G61960	31.2	cell.division	Symbols: AML1 | AML1 (ARABIDOPSIS MEI2-LIKE PROTEIN 1); RNA binding / protein binding | chr5:24878521-24884720 REVERSE	-3.51492	0.0353306
Gb_27087	AT5G48600	31.2	cell.division	Symbols: ATSMC3, ATCAP-C, ATSMC4 | ATSMC3 (ARABIDOPSIS THALIANA STRUCTURAL MAINTENANCE OF CHROMOSOME 3); ATP binding / transporter | chr5:19701877-19709130 FORWARD	3.9871	0.0406914
Gb_34092	AT2G22490	31.3	cell.cycle	Symbols: CYCD2;1, ATCYCD2;1 | CYCD2;1 (Cyclin D2;1); cyclin-dependent protein kinase regulator/ protein binding | chr2:9553803-9556141 REVERSE	1.10518	0.00206786
Gb_07299	AT5G26850	31.3	cell.cycle	INVOLVED IN: biological_process unknown; LOCATED IN: chloroplast; EXPRESSED IN: 23 plant structures; EXPRESSED DURING: 13 growth stages; BEST Arabidopsis thaliana protein match is: cyclin-related (TAIR:AT2G41830.1); Has 199 Blast hits to 197 proteins in 66 species: Archae - 0; Bacteria - 0; Metazoa - 113; Fungi - 19; Plants - 59; Viruses - 0; Other Eukaryotes - 8 (source: NCBI BLink). | chr5:9445…	-3.91904	0.00395696
Gb_03356	AT1G44110	31.3	cell.cycle	Symbols: CYCA1;1 | CYCA1;1 (Cyclin A1;1); cyclin-dependent protein kinase regulator | chr1:16774865-16777247 REVERSE	-1.59276	0.010246
Gb_03779	AT1G47230	31.3	cell.cycle	Symbols: CYCA3;4 | cyclin, putative | chr1:17306577-17308848 FORWARD	1.43245	0.0236466
Gb_03371	AT5G06150	31.3	cell.cycle	Symbols: CYC1BAT, CYCB1;2 | CYC1BAT; cyclin-dependent protein kinase regulator | chr5:1859279-1861649 REVERSE	1.66086	0.0310322
Gb_07841	AT5G35520	31.3	cell.cycle	Symbols: MIS12, ATMIS12 | MIS12 (MINICHROMOSOME INSTABILITY 12 (MIS12)-LIKE) | chr5:13701396-13703489 FORWARD	1.50687	0.0335773
Gb_09215	AT2G26760	31.3	cell.cycle	Symbols: CYCB1;4 | CYCB1;4 (Cyclin B1;4); cyclin-dependent protein kinase regulator | chr2:11401329-11403427 FORWARD	-3.81797	0.0411
Gb_28226	AT3G54010	31.3.1	cell.cycle.peptidylprolyl isomerase	Symbols: PAS1, DEI1 | PAS1 (PASTICCINO 1); FK506 binding / binding / peptidyl-prolyl cis-trans isomerase | chr3:20000861-20005183 FORWARD	1.29748	0.00671338
Gb_24905	AT5G48570	31.3.1	cell.cycle.peptidylprolyl isomerase	Symbols: ROF2, ATFKBP65 | peptidyl-prolyl cis-trans isomerase, putative / FK506-binding protein, putative | chr5:19690542-19693845 REVERSE	1.24	0.0476851
Gb_07298	AT1G18190	31.4	cell.vesicle transport	Symbols: GC2 | GC2 (golgin candidate 2) | chr1:6257851-6261457 REVERSE	-1.16634	6.56e-06
Gb_11181	AT5G46860	31.4	cell.vesicle transport	Symbols: VAM3, ATVAM3, SYP22, ATSYP22, SGR3 | VAM3; SNAP receptor | chr5:19012021-19014004 REVERSE	-3.72513	8.54e-06
Gb_05338	AT1G30630	31.4	cell.vesicle transport	coatomer protein epsilon subunit family protein / COPE family protein | chr1:10858298-10860261 REVERSE	1.15414	0.000440445
Gb_29830	AT1G62020	31.4	cell.vesicle transport	coatomer protein complex, subunit alpha, putative | chr1:22919534-22924024 FORWARD	2.1408	0.00153595
Gb_20813	AT4G32760	31.4	cell.vesicle transport	protein transporter | chr4:15799138-15804175 FORWARD	-5.01591	0.00309964
Gb_14203	AT4G02660	31.4	cell.vesicle transport	WD-40 repeat family protein / beige-related | chr4:1159667-1174321 REVERSE	-2.50492	0.00627233
novel.1083	AT3G50860	31.4	cell.vesicle transport	clathrin adaptor complex small chain family protein | chr3:18901997-18904197 FORWARD	5.17568	0.00682681
Gb_24512	AT5G16880	31.4	cell.vesicle transport	VHS domain-containing protein / GAT domain-containing protein | chr5:5548914-5551463 FORWARD	-5.1265	0.00732787
Gb_18803	AT3G11820	31.4	cell.vesicle transport	Symbols: SYP121, AT-SYR1, ATSYP121, SYR1, ATSYR1, PEN1 | SYP121 (SYNTAXIN OF PLANTS 121); SNAP receptor/ protein anchor | chr3:3729305-3731116 REVERSE	1.28095	0.0164796
novel.422	AT3G09740	31.4	cell.vesicle transport	Symbols: SYP71, ATSYP71 | SYP71 (SYNTAXIN OF PLANTS 71); protein transporter | chr3:2989431-2991661 FORWARD	4.75669	0.021603
Gb_24415	AT4G23460	31.4	cell.vesicle transport	beta-adaptin, putative | chr4:12243671-12248950 REVERSE	1.46971	0.0324985
Gb_18829	AT5G08080	31.4	cell.vesicle transport	Symbols: SYP132, ATSYP132 | SYP132 (SYNTAXIN OF PLANTS 132); SNAP receptor | chr5:2588342-2591316 FORWARD	2.12325	0.0339255
Gb_28002	AT3G44880	31.5.1	cell.cell death.plants	Symbols: ACD1, LLS1, PAO | ACD1 (ACCELERATED CELL DEATH 1); iron-sulfur cluster binding / pheophorbide a oxygenase | chr3:16383595-16386312 FORWARD	4.8827	2.87e-05
Gb_29121	AT5G01770	31.99	cell.unspecified	Symbols: RAPTOR1A, ATRAPTOR1A, RAPTOR2 | RAPTOR2 (RAPTOR2); binding / nucleotide binding | chr5:294313-301984 REVERSE	1.20303	0.0497812
novel.608	AT1G71002	32	micro RNA, natural antisense etc	Symbols: MIR858A | MIR858a; miRNA | chr1:26773539-26773725 REVERSE	-2.19779	3.43e-06
Gb_13249	AT2G42247	32	micro RNA, natural antisense etc	other RNA | chr2:17599370-17601825 FORWARD	3.51198	0.000186409
novel.676	AT1G71002	32	micro RNA, natural antisense etc	Symbols: MIR858A | MIR858a; miRNA | chr1:26773539-26773725 REVERSE	-1.5183	0.000690109
Gb_26647	AT5G43603	32	micro RNA, natural antisense etc	Symbols: MIR166F, MIR166 | MIR166/MIR166F; miRNA | chr5:17516308-17516398 FORWARD	-1.53696	0.00368733
novel.1477	AT1G53233	32	micro RNA, natural antisense etc	other RNA | chr1:19850031-19852127 FORWARD	5.09734	0.00792277
Gb_37328	AT5G60022	32	micro RNA, natural antisense etc	other RNA | chr5:24167141-24170261 REVERSE	-5.76689	0.00817686
Gb_16078	AT1G18735	32	micro RNA, natural antisense etc	other RNA | chr1:6461232-6461752 REVERSE	5.09301	0.00950587
Gb_32945	AT4G15242	32	micro RNA, natural antisense etc	other RNA | chr4:8705787-8706997 REVERSE	2.83049	0.0105515
Gb_18727	AT1G03545	32	micro RNA, natural antisense etc	Potential natural antisense gene, locus overlaps with AT1G03550;	-1.23353	0.0115469
Gb_25965	AT5G18255	32	micro RNA, natural antisense etc	other RNA | chr5:6035624-6037603 FORWARD	-5.43732	0.0178878
novel.1520	AT1G53233	32	micro RNA, natural antisense etc	other RNA | chr1:19850031-19852127 FORWARD	4.63418	0.0312755
Gb_12280	AT2G39220	33.1	development.storage proteins	Symbols: PLP6, PLA IIB | PLP6 (PATATIN-LIKE PROTEIN 6); nutrient reservoir | chr2:16374896-16377020 REVERSE	-1.08347	0.000112811
Gb_11901	AT1G61040	33.99	development.unspecified	Symbols: VIP5 | VIP5 (vernalization independence 5); DNA binding | chr1:22483207-22485969 FORWARD	2.58086	4.02e-11
Gb_28585	AT3G01930	33.99	development.unspecified	nodulin family protein | chr3:319061-321560 REVERSE	-1.43959	2.33e-08
Gb_06678	AT5G07050	33.99	development.unspecified	LOCATED IN: membrane; CONTAINS InterPro DOMAIN/s: Protein of unknown function DUF6, transmembrane (InterPro:IPR000620); BEST Arabidopsis thaliana protein match is: nodulin MtN21 family protein (TAIR:AT2G40900.1); Has 2288 Blast hits to 2270 proteins in 280 species: Archae - 23; Bacteria - 774; Metazoa - 5; Fungi - 0; Plants - 641; Viruses - 0; Other Eukaryotes - 845 (source: NCBI BLink). | chr5:2…	2.23802	4.22e-08
Gb_16132	AT1G25580	33.99	development.unspecified	Symbols: ANAC008 | ANAC008 (Arabidopsis NAC domain containing protein 8); transcription factor | chr1:8996768-8999860 REVERSE	6.94132	2.84e-07
Gb_41780	AT1G79580	33.99	development.unspecified	Symbols: SMB, ANAC033 | SMB (SOMBRERO); transcription factor | chr1:29940896-29943442 REVERSE	-1.53409	3.34e-06
Gb_16150	AT5G07050	33.99	development.unspecified	LOCATED IN: membrane; CONTAINS InterPro DOMAIN/s: Protein of unknown function DUF6, transmembrane (InterPro:IPR000620); BEST Arabidopsis thaliana protein match is: nodulin MtN21 family protein (TAIR:AT2G40900.1); Has 2288 Blast hits to 2270 proteins in 280 species: Archae - 23; Bacteria - 774; Metazoa - 5; Fungi - 0; Plants - 641; Viruses - 0; Other Eukaryotes - 845 (source: NCBI BLink). | chr5:2…	-4.39109	1.15e-05
Gb_05072	AT5G08790	33.99	development.unspecified	Symbols: ATAF2, anac081 | ATAF2; transcription activator | chr5:2858849-2860262 REVERSE	-2.11259	1.31e-05
Gb_28134	AT4G36920	33.99	development.unspecified	Symbols: AP2, FLO2, FL1 | AP2 (APETALA 2); transcription factor | chr4:17400847-17403332 FORWARD	2.38434	1.36e-05
Gb_23713	AT5G15540	33.99	development.unspecified	Symbols: EMB2773, ATSCC2, SCC2 | EMB2773 (EMBRYO DEFECTIVE 2773); binding / protein binding / zinc ion binding | chr5:5047887-5057411 REVERSE	-1.23653	0.000150249
Gb_04613	AT4G20270	33.99	development.unspecified	Symbols: BAM3 | BAM3 (BARELY ANY MERISTEM 3); ATP binding / protein binding / protein kinase/ protein serine/threonine kinase | chr4:10949661-10953083 FORWARD	3.42641	0.000178206
Gb_05735	AT3G15880	33.99	development.unspecified	Symbols: WSIP2, TPR4 | protein binding | chr3:5364081-5372289 REVERSE	-1.67184	0.000681453
Gb_29104	AT5G60220	33.99	development.unspecified	Symbols: TET4 | TET4 (TETRASPANIN4) | chr5:24248957-24250065 FORWARD	2.07154	0.00180494
Gb_18663	AT4G26740	33.99	development.unspecified	Symbols: ATS1 | ATS1 (ARABIDOPSIS THALIANA SEED GENE 1); calcium ion binding | chr4:13473516-13475328 REVERSE	-1.10453	0.00492435
Gb_04939	AT5G45160	33.99	development.unspecified	root hair defective 3 GTP-binding (RHD3) family protein | chr5:18264717-18270283 FORWARD	3.63842	0.00901974
Gb_26388	AT4G30580	33.99	development.unspecified	Symbols: ATS2, EMB1995 | ATS2; 1-acylglycerol-3-phosphate O-acyltransferase/ acyltransferase | chr4:14932334-14934528 REVERSE	5.02255	0.00968558
Gb_30078	AT5G62850	33.99	development.unspecified	Symbols: AtVEX1 | AtVEX1 (VEGETATIVE CELL EXPRESSED1) | chr5:25229938-25231527 REVERSE	-1.42759	0.0115238
Gb_41387	AT4G37750	33.99	development.unspecified	Symbols: ANT, DRG, CKC, CKC1 | ANT (AINTEGUMENTA); DNA binding / transcription factor | chr4:17739514-17742401 FORWARD	1.70694	0.0122899
Gb_00406	AT1G29300	33.99	development.unspecified	Symbols: UNE1 | UNE1 (unfertilized embryo sac 1) | chr1:10247780-10249594 REVERSE	1.05049	0.0128497
Gb_39633	AT4G26740	33.99	development.unspecified	Symbols: ATS1 | ATS1 (ARABIDOPSIS THALIANA SEED GENE 1); calcium ion binding | chr4:13473516-13475328 REVERSE	-1.2033	0.0138987
Gb_29846	AT2G28120	33.99	development.unspecified	nodulin family protein | chr2:11985687-11987738 FORWARD	-1.25047	0.0154607
Gb_24057	AT2G21045	33.99	development.unspecified	INVOLVED IN: aging; EXPRESSED IN: hypocotyl, root; CONTAINS InterPro DOMAIN/s: Rhodanese-like (InterPro:IPR001763); BEST Arabidopsis thaliana protein match is: unknown protein (TAIR:AT5G66170.2); Has 1919 Blast hits to 1917 proteins in 542 species: Archae - 34; Bacteria - 1258; Metazoa - 17; Fungi - 21; Plants - 115; Viruses - 0; Other Eukaryotes - 474 (source: NCBI BLink). | chr2:9027852-9029020…	1.11086	0.017782
Gb_18932	AT4G27410	33.99	development.unspecified	Symbols: RD26 | RD26 (RESPONSIVE TO DESICCATION 26); transcription activator/ transcription factor | chr4:13707900-13709013 REVERSE	1.13153	0.0188828
Gb_17987	AT1G10510	33.99	development.unspecified	Symbols: emb2004 | emb2004 (embryo defective 2004) | chr1:3461635-3465786 FORWARD	1.19021	0.0363728
Gb_20231	AT4G20270	33.99	development.unspecified	Symbols: BAM3 | BAM3 (BARELY ANY MERISTEM 3); ATP binding / protein binding / protein kinase/ protein serine/threonine kinase | chr4:10949661-10953083 FORWARD	2.91452	0.0395176
Gb_19790	AT2G27550	33.99	development.unspecified	Symbols: ATC | ATC (ARABIDOPSIS THALIANA CENTRORADIALIS); phosphatidylethanolamine binding | chr2:11773251-11774681 FORWARD	3.58315	0.0400382
Gb_06033	AT5G64700	33.99	development.unspecified	nodulin MtN21 family protein | chr5:25865172-25866927 REVERSE	1.16817	0.0437737
Gb_01165	AT3G27870	34.1	transport.p- and v-ATPases	haloacid dehalogenase-like hydrolase family protein | chr3:10330950-10335305 FORWARD	-1.63529	0.0294591
novel.1348	AT1G76030	34.1.1.1	transport.p- and v-ATPases.H+-transporting two-sector ATPase.subunit B	vacuolar ATP synthase subunit B / V-ATPase B subunit / vacuolar proton pump B subunit / V-ATPase 57 kDa subunit | chr1:28533798-28537194 FORWARD	-4.5337	0.0101305
Gb_31500	AT1G76030	34.1.1.1	transport.p- and v-ATPases.H+-transporting two-sector ATPase.subunit B	vacuolar ATP synthase subunit B / V-ATPase B subunit / vacuolar proton pump B subunit / V-ATPase 57 kDa subunit | chr1:28533798-28537194 FORWARD	-1.362	0.0294443
Gb_19276	AT5G04750	34.1.3	transport.p- and v-ATPases.inhibitor	F1F0-ATPase inhibitor protein, putative | chr5:1372147-1373619 FORWARD	-1.16232	0.0245621
Gb_38573	AT4G39390	34.11	transport.NDP-sugars at the ER	Symbols: ATNST-KT1, NST-K1 | NST-K1 (NUCLEOTIDE SUGAR TRANSPORTER-KT 1); nucleotide-sugar transmembrane transporter | chr4:18315575-18318043 FORWARD	1.44091	1.18e-12
Gb_40292	AT4G23010	34.11	transport.NDP-sugars at the ER	Symbols: ATUTR2, UTR2 | UDP-galactose transporter-related | chr4:12060131-12062757 REVERSE	1.76512	0.000357805
Gb_04352	AT3G61940	34.12	transport.metal	Symbols: MTPA1, ATMTPA1 | MTPA1; efflux transmembrane transporter/ inorganic anion transmembrane transporter/ zinc ion transmembrane transporter | chr3:22937170-22938574 FORWARD	-2.77882	0.000366154
Gb_30457	AT5G67330	34.12	transport.metal	Symbols: ATNRAMP4, NRAMP4 | ATNRAMP4; inorganic anion transmembrane transporter/ manganese ion transmembrane transporter/ metal ion transmembrane transporter | chr5:26861727-26863897 FORWARD	-1.19279	0.00228871
Gb_39847	AT5G44790	34.12	transport.metal	Symbols: RAN1, HMA7 | RAN1 (RESPONSIVE-TO-ANTAGONIST 1); ATPase, coupled to transmembrane movement of ions, phosphorylative mechanism / copper ion transmembrane transporter | chr5:18075610-18079988 REVERSE	-2.86229	0.0107635
Gb_14706	AT5G53550	34.12	transport.metal	Symbols: YSL3, ATYSL3 | YSL3 (YELLOW STRIPE LIKE 3); oligopeptide transporter | chr5:21756038-21758917 FORWARD	-1.18183	0.0262466
Gb_03879	AT5G59040	34.12	transport.metal	Symbols: COPT3 | COPT3; copper ion transmembrane transporter/ high affinity copper ion transmembrane transporter | chr5:23836686-23837259 FORWARD	-1.43079	0.0325166
Gb_27636	AT3G54140	34.13	transport.peptides and oligopeptides	Symbols: ATPTR1, PTR1 | PTR1 (PEPTIDE TRANSPORTER 1); dipeptide transporter/ transporter/ tripeptide transporter | chr3:20045663-20048572 REVERSE	1.27397	1.04e-06
Gb_02113	AT5G53510	34.13	transport.peptides and oligopeptides	Symbols: ATOPT9, OPT9 | ATOPT9 (ARABIDOPSIS THALIANA OLIGOPEPTIDE TRANSPORTER 9); oligopeptide transporter | chr5:21738849-21742082 FORWARD	1.14288	0.000247271
Gb_38372	AT5G13400	34.13	transport.peptides and oligopeptides	proton-dependent oligopeptide transport (POT) family protein | chr5:4296688-4299223 REVERSE	-3.19406	0.00498755
Gb_33498	AT1G22540	34.13	transport.peptides and oligopeptides	proton-dependent oligopeptide transport (POT) family protein | chr1:7964042-7966436 FORWARD	-2.20905	0.0176375
Gb_37004	AT2G37910	34.14	transport.unspecified cations	cation/hydrogen exchanger, putative (CHX21) | chr2:15868399-15869097 FORWARD	-2.37593	1.15e-10
Gb_27447	AT2G03620	34.14	transport.unspecified cations	magnesium transporter CorA-like family protein (MRS2-5) | chr2:1100339-1102768 REVERSE	-2.49496	4.19e-06
Gb_14909	AT4G18290	34.15	transport.potassium	Symbols: KAT2 | KAT2 (POTASSIUM CHANNEL IN ARABIDOPSIS THALIANA 2); cyclic nucleotide binding / inward rectifier potassium channel | chr4:10115418-10118599 FORWARD	-2.14726	1.77e-06
Gb_05385	AT2G35060	34.15	transport.potassium	Symbols: KUP11 | KUP11; potassium ion transmembrane transporter | chr2:14775063-14778870 REVERSE	2.42127	0.000500666
Gb_13409	AT1G60160	34.15	transport.potassium	potassium transporter family protein | chr1:22188114-22191395 REVERSE	-1.12982	0.00226643
Gb_01383	AT3G02850	34.15	transport.potassium	Symbols: SKOR | SKOR; cyclic nucleotide binding / inward rectifier potassium channel/ outward rectifier potassium channel | chr3:619678-623558 REVERSE	1.67603	0.0036266
Gb_24787	AT1G53270	34.16	transport.ABC transporters and multidrug resistance systems	ABC transporter family protein | chr1:19862878-19864650 FORWARD	1.97655	1.07e-19
Gb_38871	AT3G13080	34.16	transport.ABC transporters and multidrug resistance systems	Symbols: ATMRP3, MRP3 | ATMRP3; ATPase, coupled to transmembrane movement of substances / chlorophyll catabolite transporter/ glutathione S-conjugate-exporting ATPase | chr3:4195786-4201265 REVERSE	-3.57876	7.01e-17
Gb_17423	AT3G59140	34.16	transport.ABC transporters and multidrug resistance systems	Symbols: ATMRP14 | ATMRP14; ATPase, coupled to transmembrane movement of substances | chr3:21863420-21868701 REVERSE	-9.8014	6.89e-15
Gb_25417	AT3G59030	34.16	transport.ABC transporters and multidrug resistance systems	Symbols: TT12, ATTT12 | TT12 (TRANSPARENT TESTA 12); antiporter/ solute:hydrogen antiporter/ transmembrane transporter/ transporter | chr3:21819071-21821440 FORWARD	-1.83457	2.36e-09
Gb_17422	AT1G04120	34.16	transport.ABC transporters and multidrug resistance systems	Symbols: ATMRP5, MRP5 | ATMRP5; ATPase, coupled to transmembrane movement of substances / sulfonylurea receptor | chr1:1064454-1070927 REVERSE	-7.08958	6.77e-07
Gb_27774	AT3G28380	34.16	transport.ABC transporters and multidrug resistance systems	Symbols: PGP17 | PGP17 (P-GLYCOPROTEIN 17); ATP binding / ATPase/ ATPase, coupled to transmembrane movement of substances / nucleoside-triphosphatase/ nucleotide binding | chr3:10623742-10628201 REVERSE	1.48673	4.39e-06
Gb_38205	AT2G41700	34.16	transport.ABC transporters and multidrug resistance systems	ATPase, coupled to transmembrane movement of substances / amino acid transmembrane transporter | chr2:17383042-17396110 REVERSE	-2.27412	0.000100339
Gb_31118	AT2G47000	34.16	transport.ABC transporters and multidrug resistance systems	Symbols: MDR4, PGP4, ABCB4, ATPGP4 | ABCB4 (ATP BINDING CASSETTE SUBFAMILY B4); ATPase, coupled to transmembrane movement of substances / xenobiotic-transporting ATPase | chr2:19309868-19314750 REVERSE	-2.35543	0.000298424
novel.1123	AT3G13080	34.16	transport.ABC transporters and multidrug resistance systems	Symbols: ATMRP3, MRP3 | ATMRP3; ATPase, coupled to transmembrane movement of substances / chlorophyll catabolite transporter/ glutathione S-conjugate-exporting ATPase | chr3:4195786-4201265 REVERSE	1.20235	0.000511887
Gb_35314	AT5G52860	34.16	transport.ABC transporters and multidrug resistance systems	ABC transporter family protein | chr5:21419776-21421567 REVERSE	-1.61203	0.000801686
Gb_25005	AT1G30410	34.16	transport.ABC transporters and multidrug resistance systems	Symbols: ATMRP13 | ATMRP13; ATPase, coupled to transmembrane movement of substances | chr1:10738805-10747323 FORWARD	-5.48336	0.00297129
Gb_14548	AT3G47740	34.16	transport.ABC transporters and multidrug resistance systems	Symbols: ATATH2, ATH2 | ATATH2; ATPase, coupled to transmembrane movement of substances / transporter | chr3:17600651-17604965 FORWARD	1.10168	0.00629255
Gb_05239	AT3G21090	34.16	transport.ABC transporters and multidrug resistance systems	ABC transporter family protein | chr3:7391438-7395041 REVERSE	-2.68723	0.00747792
Gb_12924	AT1G04120	34.16	transport.ABC transporters and multidrug resistance systems	Symbols: ATMRP5, MRP5 | ATMRP5; ATPase, coupled to transmembrane movement of substances / sulfonylurea receptor | chr1:1064454-1070927 REVERSE	-4.30409	0.0134873
Gb_30093	AT2G36380	34.16	transport.ABC transporters and multidrug resistance systems	Symbols: PDR6, ATPDR6 | PDR6; ATPase, coupled to transmembrane movement of substances | chr2:15257583-15263766 FORWARD	-2.66108	0.0142497
Gb_28346	AT3G28390	34.16	transport.ABC transporters and multidrug resistance systems	Symbols: PGP18 | PGP18 (P-GLYCOPROTEIN 18); ATPase, coupled to transmembrane movement of substances | chr3:10629425-10633967 REVERSE	-1.15578	0.0217275
Gb_14917	AT3G06450	34.18	transport.unspecified anions	anion exchange family protein | chr3:1975959-1980036 REVERSE	-1.08468	0.000515605
Gb_17490	AT3G06450	34.18	transport.unspecified anions	anion exchange family protein | chr3:1975959-1980036 REVERSE	-1.59724	0.00293286
Gb_26892	AT3G61430	34.19.1	transport.Major Intrinsic Proteins.PIP	Symbols: PIP1A, ATPIP1, PIP1, PIP1;1 | PIP1A (PLASMA MEMBRANE INTRINSIC PROTEIN 1A); water channel | chr3:22733474-22735335 FORWARD	-5.2898	0.0360968
Gb_32302	AT4G17340	34.19.2	transport.Major Intrinsic Proteins.TIP	Symbols: TIP2;2, DELTA-TIP2 | TIP2;2 (TONOPLAST INTRINSIC PROTEIN 2;2); water channel | chr4:9699253-9700410 FORWARD	-1.22617	0.0186308
Gb_00132	AT5G26340	34.2	transport.sugars	Symbols: MSS1, STP13 | MSS1; carbohydrate transmembrane transporter/ hexose:hydrogen symporter/ high-affinity hydrogen:glucose symporter/ sugar:hydrogen symporter | chr5:9243511-9247066 REVERSE	-2.62452	0.000107246
Gb_25440	AT1G19450	34.2	transport.sugars	integral membrane protein, putative / sugar transporter family protein | chr1:6731434-6734882 REVERSE	1.25704	0.000416326
Gb_37861	AT1G54730	34.2	transport.sugars	sugar transporter, putative | chr1:20424471-20430051 FORWARD	-1.93402	0.0131415
Gb_00665	AT3G05400	34.2	transport.sugars	sugar transporter, putative | chr3:1549586-1554148 FORWARD	-1.24115	0.0237641
Gb_37303	AT2G16130	34.2	transport.sugars	mannitol transporter, putative | chr2:7002322-7004043 FORWARD	4.64206	0.0375072
Gb_00565	AT5G41760	34.2	transport.sugars	nucleotide-sugar transporter family protein | chr5:16706880-16709484 FORWARD	1.00495	0.0466791
Gb_26716	AT5G59250	34.2	transport.sugars	sugar transporter family protein | chr5:23903892-23906977 FORWARD	1.27665	0.0497955
Gb_10066	AT5G17850	34.21	transport.calcium	cation exchanger, putative (CAX8) | chr5:5899253-5900932 FORWARD	1.03975	6.28e-05
Gb_29697	AT1G55730	34.21	transport.calcium	Symbols: ATCAX5, CAX5 | ATCAX5; calcium:cation antiporter/ cation:cation antiporter | chr1:20831052-20834519 REVERSE	-1.17764	0.00426936
Gb_37032	AT3G17690	34.22	transport.cyclic nucleotide or calcium regulated channels	Symbols: ATCNGC19, CNGC19 | ATCNGC19; calmodulin binding / cyclic nucleotide binding / ion channel | chr3:6045002-6048488 FORWARD	-10.8864	5.76e-18
Gb_03682	AT4G30360	34.22	transport.cyclic nucleotide or calcium regulated channels	Symbols: ATCNGC17, CNGC17 | ATCNGC17; calmodulin binding / cyclic nucleotide binding / ion channel | chr4:14854811-14858003 REVERSE	2.3369	1.82e-06
Gb_15566	AT4G21120	34.3	transport.amino acids	Symbols: AAT1, CAT1 | AAT1 (AMINO ACID TRANSPORTER 1); L-glutamate transmembrane transporter/ L-lysine transmembrane transporter/ arginine transmembrane transporter/ cationic amino acid transmembrane transporter | chr4:11270045-11273973 FORWARD	1.66256	1.03e-05
Gb_31220	AT5G63850	34.3	transport.amino acids	Symbols: AAP4 | AAP4; acidic amino acid transmembrane transporter/ amino acid transmembrane transporter/ neutral amino acid transmembrane transporter/ primary active transmembrane transporter | chr5:25551055-25553520 FORWARD	-1.05446	0.00420948
Gb_16077	AT1G08230	34.3	transport.amino acids	amino acid transporter family protein | chr1:2583654-2586744 REVERSE	1.32111	0.00572571
Gb_30548	AT2G39130	34.3	transport.amino acids	amino acid transporter family protein | chr2:16322956-16327266 REVERSE	-5.40547	0.030286
Gb_27328	AT4G21120	34.3	transport.amino acids	Symbols: AAT1, CAT1 | AAT1 (AMINO ACID TRANSPORTER 1); L-glutamate transmembrane transporter/ L-lysine transmembrane transporter/ arginine transmembrane transporter/ cationic amino acid transmembrane transporter | chr4:11270045-11273973 FORWARD	1.20401	0.037483
Gb_17980	AT1G44100	34.3	transport.amino acids	Symbols: AAP5 | AAP5; amino acid transmembrane transporter/ basic amino acid transmembrane transporter | chr1:16764405-16767685 REVERSE	-1.30904	0.0412457
Gb_24864	AT5G04770	34.3	transport.amino acids	Symbols: ATCAT6, CAT6 | CAT6 (CATIONIC AMINO ACID TRANSPORTER 6); amino acid transmembrane transporter/ basic amino acid transmembrane transporter/ cationic amino acid transmembrane transporter | chr5:1379068-1382419 FORWARD	1.61963	0.049275
Gb_00659	AT1G15690	34.30	transport.H+ transporting pyrophosphatase	Symbols: AVP1, ATAVP3, AVP-3 | AVP1; ATPase/ hydrogen-translocating pyrophosphatase | chr1:5398990-5402519 FORWARD	-1.2588	0.00651595
Gb_21461	AT1G08100	34.4	transport.nitrate	Symbols: ATNRT2.2, ACH2, NRT2;2AT, NRT2.2 | NRT2.2 (NITRATE TRANSPORTER 2.2); nitrate transmembrane transporter | chr1:2527170-2529120 REVERSE	1.24839	7.96e-05
Gb_08208	AT1G08100	34.4	transport.nitrate	Symbols: ATNRT2.2, ACH2, NRT2;2AT, NRT2.2 | NRT2.2 (NITRATE TRANSPORTER 2.2); nitrate transmembrane transporter | chr1:2527170-2529120 REVERSE	2.51185	0.00225988
novel.1538	AT2G38290	34.5	transport.ammonium	Symbols: ATAMT2, AMT2;1 | ATAMT2 (AMMONIUM TRANSPORTER 2); ammonium transmembrane transporter/ high affinity secondary active ammonium transmembrane transporter | chr2:16039475-16042383 REVERSE	4.67156	0.00067708
Gb_33684	AT2G38290	34.5	transport.ammonium	Symbols: ATAMT2, AMT2;1 | ATAMT2 (AMMONIUM TRANSPORTER 2); ammonium transmembrane transporter/ high affinity secondary active ammonium transmembrane transporter | chr2:16039475-16042383 REVERSE	2.09699	0.0258576
Gb_14914	AT3G51895	34.6	transport.sulphate	Symbols: SULTR3;1, AST12 | SULTR3;1 (SULFATE TRANSPORTER 3;1); secondary active sulfate transmembrane transporter/ sulfate transmembrane transporter/ transporter | chr3:19251287-19255760 REVERSE	1.51582	1.62e-07
Gb_22837	AT4G08620	34.6	transport.sulphate	Symbols: SULTR1;1, SULTR1.2 | SULTR1;1 (SULPHATE TRANSPORTER 1;1); sulfate transmembrane transporter | chr4:5500313-5506265 FORWARD	-1.51916	0.00231447
Gb_13696	AT2G03240	34.7	transport.phosphate	LOCATED IN: integral to membrane; EXPRESSED IN: 18 plant structures; EXPRESSED DURING: 10 growth stages; CONTAINS InterPro DOMAIN/s: SPX, N-terminal (InterPro:IPR004331), EXS, C-terminal (InterPro:IPR004342); BEST Arabidopsis thaliana protein match is: unknown protein (TAIR:AT1G14040.1); Has 764 Blast hits to 738 proteins in 146 species: Archae - 0; Bacteria - 0; Metazoa - 262; Fungi - 250; Plant…	5.76004	0.00069596
Gb_24443	AT3G29060	34.7	transport.phosphate	LOCATED IN: integral to membrane; EXPRESSED IN: 6 plant structures; EXPRESSED DURING: L mature pollen stage, M germinated pollen stage, 4 anthesis, petal differentiation and expansion stage; CONTAINS InterPro DOMAIN/s: EXS, C-terminal (InterPro:IPR004342), SPX, N-terminal (InterPro:IPR004331); BEST Arabidopsis thaliana protein match is: unknown protein (TAIR:AT1G14040.1); Has 970 Blast hits to 88…	1.68452	0.0100908
Gb_24444	AT3G29060	34.7	transport.phosphate	LOCATED IN: integral to membrane; EXPRESSED IN: 6 plant structures; EXPRESSED DURING: L mature pollen stage, M germinated pollen stage, 4 anthesis, petal differentiation and expansion stage; CONTAINS InterPro DOMAIN/s: EXS, C-terminal (InterPro:IPR004342), SPX, N-terminal (InterPro:IPR004331); BEST Arabidopsis thaliana protein match is: unknown protein (TAIR:AT1G14040.1); Has 970 Blast hits to 88…	2.17735	0.0219659
novel.991	AT5G33320	34.8	transport.metabolite transporters at the envelope membrane	Symbols: CUE1, PPT, ARAPPT | CUE1 (CAB UNDEREXPRESSED 1); antiporter/ triose-phosphate transmembrane transporter | chr5:12588838-12591748 FORWARD	3.3494	0.00560987
Gb_16858	AT3G48850	34.9	transport.metabolite transporters at the mitochondrial membrane	mitochondrial phosphate transporter, putative | chr3:18114526-18116499 REVERSE	-3.47118	1.67e-18
Gb_35136	AT4G27940	34.9	transport.metabolite transporters at the mitochondrial membrane	Symbols: ATMTM1, MTM1 | mitochondrial substrate carrier family protein | chr4:13904474-13907245 FORWARD	-1.28717	0.00192321
Gb_35137	AT2G46320	34.9	transport.metabolite transporters at the mitochondrial membrane	mitochondrial substrate carrier family protein | chr2:19015813-19018230 FORWARD	-1.5123	0.00201759
Gb_35135	AT2G46320	34.9	transport.metabolite transporters at the mitochondrial membrane	mitochondrial substrate carrier family protein | chr2:19015813-19018230 FORWARD	-1.55212	0.0087836
Gb_19590	AT5G14040	34.9	transport.metabolite transporters at the mitochondrial membrane	mitochondrial phosphate transporter | chr5:4530643-4533070 REVERSE	2.75433	0.0498371
Gb_06027	AT3G21690	34.99	transport.misc	MATE efflux family protein | chr3:7638663-7642205 FORWARD	-1.61327	7.29e-08
Gb_28246	AT3G23560	34.99	transport.misc	Symbols: ALF5 | ALF5 (ABERRANT LATERAL ROOT FORMATION 5); antiporter/ drug transporter/ transporter | chr3:8454116-8456681 REVERSE	1.0153	0.000323439
Gb_10399	AT1G61890	34.99	transport.misc	MATE efflux family protein | chr1:22867770-22871280 REVERSE	1.97897	0.000499254
Gb_00281	AT1G12950	34.99	transport.misc	MATE efflux family protein | chr1:4419770-4422638 FORWARD	-1.00295	0.000605839
Gb_12332	AT1G76520	34.99	transport.misc	auxin efflux carrier family protein | chr1:28715078-28717416 FORWARD	-1.19621	0.00441546
Gb_04836	AT1G58340	34.99	transport.misc	Symbols: ZF14 | ZF14; antiporter/ drug transporter/ transporter | chr1:21653008-21655439 FORWARD	4.75248	0.00902872
novel.1191	AT2G04040	34.99	transport.misc	Symbols: ATDTX1, TX1 | TX1; antiporter/ multidrug efflux pump/ multidrug transporter/ transporter | chr2:1334512-1336489 REVERSE	-1.02554	0.010066
novel.495	AT5G18970	34.99	transport.misc	AWPM-19-like membrane family protein | chr5:6333211-6334642 REVERSE	-1.05745	0.0112843
Gb_14503	AT1G25500	34.99	transport.misc	choline transporter-related | chr1:8955308-8957949 REVERSE	4.11934	0.0334761
Gb_19281	AT5G60800	34.99	transport.misc	heavy-metal-associated domain-containing protein | chr5:24460887-24462536 REVERSE	-1.10097	0.0394602
Gb_36305	AT1G58340	34.99	transport.misc	Symbols: ZF14 | ZF14; antiporter/ drug transporter/ transporter | chr1:21653008-21655439 FORWARD	2.32186	0.0461651
Gb_02942	AT1G53708	35.1	not assigned.no ontology	Symbols: RTFL9 | RTFL9 (ROTUNDIFOLIA LIKE 9) | chr1:20052530-20052676 FORWARD	7.68135	3.42e-19
Gb_13573	AT3G06820	35.1	not assigned.no ontology	mov34 family protein | chr3:2150847-2153440 REVERSE	2.55976	2.47e-14
Gb_03821	AT4G33540	35.1	not assigned.no ontology	metallo-beta-lactamase family protein | chr4:16130824-16133960 FORWARD	-1.86489	7.33e-13
Gb_05059	AT4G01410	35.1	not assigned.no ontology	harpin-induced family protein / HIN1 family protein / harpin-responsive family protein | chr4:578165-579169 FORWARD	7.26807	1.84e-08
Gb_19303	AT1G79960	35.1	not assigned.no ontology	Symbols: ATOFP14, OFP14 | OFP14 (OVATE FAMILY PROTEIN 14) | chr1:30079665-30080549 REVERSE	1.83136	2.42e-08
Gb_22006	AT2G38830	35.1	not assigned.no ontology	tumor susceptibility protein-related | chr2:16225777-16226872 FORWARD	-1.1936	9.22e-08
Gb_35064	AT4G11810	35.1	not assigned.no ontology	SPX (SYG1/Pho81/XPR1) domain-containing protein | chr4:7105446-7108450 FORWARD	1.33987	5.49e-07
Gb_08141	AT1G30910	35.1	not assigned.no ontology	molybdenum cofactor sulfurase family protein | chr1:11000883-11002936 FORWARD	-1.81677	7.25e-07
Gb_14437	AT4G37470	35.1	not assigned.no ontology	hydrolase, alpha/beta fold family protein | chr4:17616659-17618473 REVERSE	-4.01719	1.61e-06
Gb_40738	AT5G06330	35.1	not assigned.no ontology	hairpin-responsive protein, putative (HIN1) | chr5:1934739-1935644 REVERSE	-1.81085	2.42e-06
Gb_35477	AT4G28940	35.1	not assigned.no ontology	catalytic | chr4:14274341-14277095 FORWARD	-6.03764	3.77e-06
novel.505	AT3G54240	35.1	not assigned.no ontology	hydrolase, alpha/beta fold family protein | chr3:20080926-20082145 FORWARD	-6.81009	4.43e-06
Gb_31121	AT2G45540	35.1	not assigned.no ontology	WD-40 repeat family protein / beige-related | chr2:18757489-18772229 REVERSE	-1.69208	4.73e-06
Gb_09875	AT1G33290	35.1	not assigned.no ontology	sporulation protein-related | chr1:12074099-12076104 FORWARD	1.31356	1.64e-05
Gb_09479	AT1G42470	35.1	not assigned.no ontology	patched family protein | chr1:15926987-15935208 FORWARD	-1.44875	2.29e-05
Gb_17782	AT5G09620	35.1	not assigned.no ontology	octicosapeptide/Phox/Bem1p (PB1) domain-containing protein | chr5:2983449-2985435 REVERSE	5.94912	3.6e-05
Gb_22867	AT2G20320	35.1	not assigned.no ontology	FUNCTIONS IN: molecular_function unknown; INVOLVED IN: biological_process unknown; LOCATED IN: cellular_component unknown; EXPRESSED IN: 15 plant structures; EXPRESSED DURING: 8 growth stages; CONTAINS InterPro DOMAIN/s: uDENN (InterPro:IPR005113), dDENN (InterPro:IPR005112), DENN (InterPro:IPR001194); BEST Arabidopsis thaliana protein match is: DENN (AEX-3) domain-containing protein (TAIR:AT5G35…	-1.13579	4.28e-05
Gb_23621	AT5G19820	35.1	not assigned.no ontology	Symbols: emb2734 | emb2734 (embryo defective 2734); binding / lyase | chr5:6695224-6701311 REVERSE	-2.01047	4.79e-05
Gb_02346	AT3G08840	35.1	not assigned.no ontology	D-alanine--D-alanine ligase family | chr3:2679648-2686187 REVERSE	4.54721	9.15e-05
Gb_07515	AT1G50590	35.1	not assigned.no ontology	pirin, putative | chr1:18732378-18734053 REVERSE	2.89734	0.000106641
Gb_26508	AT4G15093	35.1	not assigned.no ontology	catalytic LigB subunit of aromatic ring-opening dioxygenase family | chr4:8618343-8619646 FORWARD	3.55351	0.000203114
Gb_23625	AT5G19820	35.1	not assigned.no ontology	Symbols: emb2734 | emb2734 (embryo defective 2734); binding / lyase | chr5:6695224-6701311 REVERSE	-1.54152	0.000219168
Gb_31063	AT1G54170	35.1	not assigned.no ontology	Symbols: CID3 | CID3 (CTC-Interacting Domain 3) | chr1:20221060-20225948 REVERSE	-1.19154	0.00022638
Gb_22947	AT3G46490	35.1	not assigned.no ontology	iron ion binding / oxidoreductase/ oxidoreductase, acting on paired donors, with incorporation or reduction of molecular oxygen, 2-oxoglutarate as one donor, and incorporation of one atom each of oxygen into both donors | chr3:17115629-17119451 FORWARD	1.039	0.000314235
Gb_02976	AT4G13840	35.1	not assigned.no ontology	transferase family protein | chr4:8013893-8016486 REVERSE	-2.06192	0.000426372
Gb_30767	AT5G52910	35.1	not assigned.no ontology	Symbols: ATIM | ATIM (TIMELESS) | chr5:21457627-21463159 REVERSE	1.24251	0.000517926
Gb_25120	AT4G16380	35.1	not assigned.no ontology	metal ion binding | chr4:9254555-9256219 FORWARD	-1.53964	0.00052435
Gb_28843	AT5G61330	35.1	not assigned.no ontology	rRNA processing protein-related | chr5:24657148-24661021 REVERSE	-1.88597	0.000599463
Gb_25116	AT4G16380	35.1	not assigned.no ontology	metal ion binding | chr4:9254555-9256219 FORWARD	-2.38048	0.000966133
Gb_07300	AT3G26040	35.1	not assigned.no ontology	transferase family protein | chr3:9519741-9521070 FORWARD	-5.7062	0.000988854
Gb_12921	AT3G62860	35.1	not assigned.no ontology	esterase/lipase/thioesterase family protein | chr3:23239446-23242251 REVERSE	-1.82424	0.00102349
Gb_01285	AT3G05540	35.1	not assigned.no ontology	INVOLVED IN: biological_process unknown; LOCATED IN: cytoplasm; CONTAINS InterPro DOMAIN/s: Translationally controlled tumour protein (InterPro:IPR018105), Translationally controlled tumour-associated TCTP (InterPro:IPR001983), Mss4/translationally controlled tumour-associated TCTP (InterPro:IPR011323), Translationally controlled tumour protein, conserved site (InterPro:IPR018103), Mss4-like (Int…	-1.3544	0.00151916
Gb_07000	AT1G77600	35.1	not assigned.no ontology	binding | chr1:29152748-29162156 REVERSE	1.03919	0.00259652
Gb_02844	AT2G23520	35.1	not assigned.no ontology	catalytic/ pyridoxal phosphate binding | chr2:10013991-10016943 REVERSE	-1.10794	0.00319835
Gb_23623	AT5G19820	35.1	not assigned.no ontology	Symbols: emb2734 | emb2734 (embryo defective 2734); binding / lyase | chr5:6695224-6701311 REVERSE	-2.17465	0.00402283
Gb_09993	AT1G01225	35.1	not assigned.no ontology	NC domain-containing protein-related | chr1:95987-97407 FORWARD	-1.7602	0.00419396
Gb_11625	AT1G50590	35.1	not assigned.no ontology	pirin, putative | chr1:18732378-18734053 REVERSE	1.97062	0.00436815
Gb_37450	AT3G17380	35.1	not assigned.no ontology	meprin and TRAF homology domain-containing protein / MATH domain-containing protein | chr3:5950200-5952235 FORWARD	-1.55311	0.0044052
Gb_07995	AT4G01040	35.1	not assigned.no ontology	glycosyl hydrolase family 18 protein | chr4:453369-455548 FORWARD	1.03242	0.00474324
Gb_22015	AT5G45500	35.1	not assigned.no ontology	unknown protein | chr5:18432458-18435469 REVERSE	4.6752	0.00518973
Gb_38457	AT1G63010	35.1	not assigned.no ontology	SPX (SYG1/Pho81/XPR1) domain-containing protein | chr1:23347717-23352092 REVERSE	-1.03544	0.00589583
Gb_30370	AT3G11040	35.1	not assigned.no ontology	glycosyl hydrolase family 85 protein | chr3:3460143-3463312 FORWARD	1.30026	0.00595173
Gb_25367	AT5G48657	35.1	not assigned.no ontology	defense protein-related | chr5:19733917-19735489 REVERSE	-3.19938	0.00624574
Gb_17903	AT5G06570	35.1	not assigned.no ontology	hydrolase | chr5:2007990-2011041 REVERSE	-5.41615	0.00640639
Gb_31508	AT4G22100	35.1	not assigned.no ontology	Symbols: BGLU3 | BGLU3 (BETA GLUCOSIDASE 2); catalytic/ cation binding / hydrolase, hydrolyzing O-glycosyl compounds | chr4:11707370-11709932 REVERSE	-1.50782	0.00660167
Gb_16883	AT2G37020	35.1	not assigned.no ontology	DNA binding / sequence-specific DNA binding | chr2:15546513-15549037 FORWARD	5.51797	0.00696828
Gb_16838	AT5G07830	35.1	not assigned.no ontology	Symbols: AtGUS2 | AtGUS2 (Arabidopsis thaliana glucuronidase 2); beta-glucuronidase | chr5:2503323-2506688 FORWARD	-1.82487	0.00702836
Gb_35247	AT3G43740	35.1	not assigned.no ontology	leucine-rich repeat family protein | chr3:15644054-15645446 FORWARD	-1.04839	0.00730585
Gb_29624	AT1G17210	35.1	not assigned.no ontology	zinc ion binding | chr1:5880130-5884756 REVERSE	1.3392	0.0073095
Gb_04818	AT5G38520	35.1	not assigned.no ontology	hydrolase, alpha/beta fold family protein | chr5:15421573-15423431 FORWARD	2.30789	0.0079037
Gb_34283	AT5G52030	35.1	not assigned.no ontology	TraB protein-related | chr5:21128129-21130090 FORWARD	1.16154	0.00883086
Gb_37451	AT1G17450	35.1	not assigned.no ontology	FUNCTIONS IN: molecular_function unknown; CONTAINS InterPro DOMAIN/s: B-block binding subunit of TFIIIC (InterPro:IPR007309); BEST Arabidopsis thaliana protein match is: transcription factor-related (TAIR:AT1G59453.1); Has 39 Blast hits to 33 proteins in 8 species: Archae - 0; Bacteria - 3; Metazoa - 0; Fungi - 0; Plants - 32; Viruses - 0; Other Eukaryotes - 4 (source: NCBI BLink). | chr1:5988643…	-1.17829	0.00976371
Gb_29140	AT4G15120	35.1	not assigned.no ontology	VQ motif-containing protein | chr4:8634725-8635561 FORWARD	-1.26435	0.0107925
Gb_04974	AT1G74190	35.1	not assigned.no ontology	Symbols: AtRLP15 | AtRLP15 (Receptor Like Protein 15); protein binding | chr1:27902590-27906158 REVERSE	-1.51809	0.0115417
Gb_36352	AT4G34280	35.1	not assigned.no ontology	transducin family protein / WD-40 repeat family protein | chr4:16406998-16410785 FORWARD	-1.41002	0.0121994
Gb_40967	AT5G38275	35.1	not assigned.no ontology	pseudogene, similar to SCUTL1, blastp match of 57% identity and 1.0e-38 P-value to GP|6273383|gb|AAF06346.1|AF195653_1|AF195653 SCUTL1 {Vitis vinifera} | chr5:15290725-15292125 REVERSE	2.2042	0.0123947
Gb_31381	AT5G11540	35.1	not assigned.no ontology	FAD-binding domain-containing protein | chr5:3703002-3704981 REVERSE	1.51177	0.0152849
Gb_08130	AT4G40000	35.1	not assigned.no ontology	NOL1/NOP2/sun family protein | chr4:18543893-18547523 REVERSE	-1.38845	0.0176778
Gb_36156	AT4G16600	35.1	not assigned.no ontology	transferase, transferring glycosyl groups / transferase, transferring hexosyl groups | chr4:9350039-9352707 FORWARD	-1.1345	0.0178356
Gb_07881	AT4G02110	35.1	not assigned.no ontology	transcription coactivator | chr4:935086-940191 FORWARD	1.51097	0.0190482
Gb_19893	AT1G31780	35.1	not assigned.no ontology	FUNCTIONS IN: molecular_function unknown; INVOLVED IN: biological_process unknown; LOCATED IN: cellular_component unknown; EXPRESSED IN: 24 plant structures; EXPRESSED DURING: 15 growth stages; CONTAINS InterPro DOMAIN/s: Conserved oligomeric complex COG6 (InterPro:IPR010490); Has 281 Blast hits to 279 proteins in 131 species: Archae - 0; Bacteria - 2; Metazoa - 132; Fungi - 106; Plants - 21; Vir…	-1.78675	0.0193948
Gb_13314	AT1G69340	35.1	not assigned.no ontology	appr-1-p processing enzyme family protein | chr1:26065724-26069821 FORWARD	1.75758	0.0203899
Gb_33701	AT3G50440	35.1	not assigned.no ontology	Symbols: ATMES10, MES10 | MES10 (METHYL ESTERASE 10); hydrolase/ hydrolase, acting on ester bonds / methyl jasmonate esterase | chr3:18717311-18718494 REVERSE	-1.25014	0.0209996
Gb_16477	AT3G16220	35.1	not assigned.no ontology	FUNCTIONS IN: molecular_function unknown; INVOLVED IN: regulation of transcription; LOCATED IN: cytoplasm; EXPRESSED IN: 23 plant structures; EXPRESSED DURING: 12 growth stages; CONTAINS InterPro DOMAIN/s: Predicted eukaryotic LigT (InterPro:IPR009210); BEST Arabidopsis thaliana protein match is: RNA binding / catalytic (TAIR:AT3G16230.1); Has 197 Blast hits to 196 proteins in 65 species: Archae …	-1.12658	0.02188
novel.1561	AT5G23130	35.1	not assigned.no ontology	peptidoglycan-binding LysM domain-containing protein | chr5:7781196-7783601 FORWARD	-1.84301	0.0229074
Gb_21878	AT4G00560	35.1	not assigned.no ontology	methionine adenosyltransferase regulatory beta subunit-related | chr4:240675-242379 REVERSE	-1.48193	0.0249035
Gb_24414	AT5G04420	35.1	not assigned.no ontology	kelch repeat-containing protein | chr5:1246604-1249943 REVERSE	1.24989	0.0252398
Gb_07514	AT1G50590	35.1	not assigned.no ontology	pirin, putative | chr1:18732378-18734053 REVERSE	-1.61899	0.0265025
Gb_04231	AT2G23520	35.1	not assigned.no ontology	catalytic/ pyridoxal phosphate binding | chr2:10013991-10016943 REVERSE	1.57438	0.0268424
novel.204	AT4G28570	35.1	not assigned.no ontology	alcohol oxidase-related | chr4:14119425-14122087 FORWARD	-4.50751	0.0296467
Gb_13591	AT2G16180	35.1	not assigned.no ontology	transposable element gene | chr2:7014473-7019440 REVERSE	-1.14103	0.0303458
Gb_11355	AT1G55090	35.1	not assigned.no ontology	carbon-nitrogen hydrolase family protein | chr1:20554352-20558529 FORWARD	-2.06771	0.0309681
Gb_33547	AT4G02485	35.1	not assigned.no ontology	oxidoreductase, 2OG-Fe(II) oxygenase family protein | chr4:1092681-1094597 FORWARD	-1.07418	0.033964
Gb_02589	AT3G54760	35.1	not assigned.no ontology	dentin sialophosphoprotein-related | chr3:20269659-20272307 REVERSE	4.55166	0.0342514
Gb_16435	AT1G05135	35.1	not assigned.no ontology	pseudogene of unknown protein | chr1:1477500-1478821 REVERSE	-4.51058	0.0366488
Gb_34101	AT4G04670	35.1	not assigned.no ontology	Met-10+ like family protein / kelch repeat-containing protein | chr4:2367566-2372216 FORWARD	-1.45531	0.0369175
Gb_37708	AT5G22140	35.1	not assigned.no ontology	pyridine nucleotide-disulphide oxidoreductase family protein | chr5:7340122-7341906 REVERSE	3.46127	0.0391136
Gb_20938	AT1G67230	35.1	not assigned.no ontology	Symbols: LINC1 | LINC1 (LITTLE NUCLEI1) | chr1:25151270-25156323 REVERSE	-1.8607	0.04338
Gb_32417	AT3G05540	35.1	not assigned.no ontology	INVOLVED IN: biological_process unknown; LOCATED IN: cytoplasm; CONTAINS InterPro DOMAIN/s: Translationally controlled tumour protein (InterPro:IPR018105), Translationally controlled tumour-associated TCTP (InterPro:IPR001983), Mss4/translationally controlled tumour-associated TCTP (InterPro:IPR011323), Translationally controlled tumour protein, conserved site (InterPro:IPR018103), Mss4-like (Int…	-1.46234	0.0442878
Gb_38193	AT2G04690	35.1	not assigned.no ontology	cellular repressor of E1A-stimulated genes (CREG) family | chr2:1644497-1646355 FORWARD	-2.31689	0.0478293
Gb_05377	AT5G55110	35.1	not assigned.no ontology	stigma-specific Stig1 family protein | chr5:22367870-22368361 FORWARD	4.54713	0.0489135
Gb_04634	AT5G50170	35.1.19	not assigned.no ontology.C2 domain-containing protein	C2 domain-containing protein / GRAM domain-containing protein | chr5:20421073-20425586 FORWARD	3.90939	0.0163509
Gb_25297	AT1G48090	35.1.19	not assigned.no ontology.C2 domain-containing protein	phosphoinositide binding | chr1:17732010-17757970 REVERSE	-1.00796	0.0310293
Gb_20892	AT4G00700	35.1.19	not assigned.no ontology.C2 domain-containing protein	C2 domain-containing protein | chr4:286051-289514 FORWARD	1.01771	0.0356533
Gb_11250	AT5G54650	35.1.20	not assigned.no ontology.formin homology 2 domain-containing protein	Symbols: Fh5, ATFH5 | Fh5 (FORMIN HOMOLOGY5); actin binding | chr5:22197629-22202110 REVERSE	-4.03477	0.0390478
Gb_30522	AT4G32285	35.1.21	not assigned.no ontology.epsin N-terminal homology (ENTH) domain-containing protein	epsin N-terminal homology (ENTH) domain-containing protein / clathrin assembly protein-related | chr4:15585680-15588070 FORWARD	-1.37495	4.24e-05
Gb_20326	AT5G57200	35.1.21	not assigned.no ontology.epsin N-terminal homology (ENTH) domain-containing protein	epsin N-terminal homology (ENTH) domain-containing protein / clathrin assembly protein-related | chr5:23177696-23180601 FORWARD	-3.10242	0.0174064
Gb_21193	AT3G46540	35.1.21	not assigned.no ontology.epsin N-terminal homology (ENTH) domain-containing protein	epsin N-terminal homology (ENTH) domain-containing protein / clathrin assembly protein-related | chr3:17134091-17135587 REVERSE	-3.83663	0.0488407
Gb_37031	AT4G21020	35.1.22	not assigned.no ontology.late embryogenesis abundant domain-containing protein	late embryogenesis abundant domain-containing protein / LEA domain-containing protein | chr4:11228187-11229577 FORWARD	-11.6719	5.55e-21
Gb_11475	AT1G27270	35.1.25	not assigned.no ontology.paired amphipathic helix repeat-containing protein	paired amphipathic helix repeat-containing protein | chr1:9472077-9473149 FORWARD	-1.41879	0.000197689
novel.916	AT5G55780	35.1.26	not assigned.no ontology.DC1 domain containing protein	DC1 domain-containing protein | chr5:22576611-22578668 FORWARD	8.66601	1.18e-10
Gb_30498	AT1G66450	35.1.26	not assigned.no ontology.DC1 domain containing protein	DC1 domain-containing protein | chr1:24786200-24788302 FORWARD	2.72927	0.000106098
Gb_16145	AT1G60420	35.1.26	not assigned.no ontology.DC1 domain containing protein	DC1 domain-containing protein | chr1:22261888-22264408 FORWARD	-1.30886	0.000221439
Gb_01452	AT4G09690	35.1.26	not assigned.no ontology.DC1 domain containing protein	DC1 domain-containing protein | chr4:6124897-6126120 FORWARD	1.36696	0.032819
Gb_21894	AT2G45720	35.1.3	not assigned.no ontology.armadillo/beta-catenin repeat family protein	armadillo/beta-catenin repeat family protein | chr2:18833364-18836291 FORWARD	-2.36361	0.00063661
Gb_39813	AT4G02450	35.1.40	not assigned.no ontology.glycine rich proteins	glycine-rich protein | chr4:1073753-1075893 REVERSE	-1.4635	1.26e-06
Gb_08452	AT2G05540	35.1.40	not assigned.no ontology.glycine rich proteins	glycine-rich protein | chr2:2033156-2034217 FORWARD	4.66127	0.0369508
Gb_02282	AT4G34300	35.1.40	not assigned.no ontology.glycine rich proteins	glycine-rich protein | chr4:16412773-16413714 FORWARD	5.03521	0.0382087
Gb_00660	AT3G17110	35.1.40	not assigned.no ontology.glycine rich proteins	pseudogene, glycine-rich protein | chr3:5837842-5838701 FORWARD	-1.65667	0.0466447
Gb_11721	AT1G21580	35.1.41	not assigned.no ontology.hydroxyproline rich proteins	hydroxyproline-rich glycoprotein family protein | chr1:7560565-7565803 REVERSE	-10.0305	1.94e-14
Gb_12344	AT3G56590	35.1.41	not assigned.no ontology.hydroxyproline rich proteins	hydroxyproline-rich glycoprotein family protein | chr3:20964857-20968019 FORWARD	5.18239	0.012492
novel.1327	AT2G39050	35.1.41	not assigned.no ontology.hydroxyproline rich proteins	hydroxyproline-rich glycoprotein family protein | chr2:16303403-16305629 FORWARD	-2.01154	0.0203546
novel.1149	AT5G48920	35.1.41	not assigned.no ontology.hydroxyproline rich proteins	Symbols: TED7 | TED7 (TRACHEARY ELEMENT DIFFERENTIATION-RELATED 7) | chr5:19835337-19836122 FORWARD	3.43786	0.0264253
Gb_13270	AT2G39050	35.1.41	not assigned.no ontology.hydroxyproline rich proteins	hydroxyproline-rich glycoprotein family protein | chr2:16303403-16305629 FORWARD	-1.23651	0.0290536
Gb_21498	AT1G32610	35.1.41	not assigned.no ontology.hydroxyproline rich proteins	hydroxyproline-rich glycoprotein family protein | chr1:11795609-11797141 REVERSE	-1.64082	0.0404832
Gb_06206	AT1G53645	35.1.41	not assigned.no ontology.hydroxyproline rich proteins	hydroxyproline-rich glycoprotein family protein | chr1:20026147-20028635 REVERSE	-3.13067	0.0424272
Gb_33274	AT1G23720	35.1.42	not assigned.no ontology.proline rich family	proline-rich extensin-like family protein | chr1:8388655-8391540 FORWARD	-1.0385	0.0470155
Gb_31001	AT1G73400	35.1.5	not assigned.no ontology.pentatricopeptide (PPR) repeat-containing protein	pentatricopeptide (PPR) repeat-containing protein | chr1:27598412-27599812 FORWARD	14.3995	5.35e-24
Gb_17428	AT1G20230	35.1.5	not assigned.no ontology.pentatricopeptide (PPR) repeat-containing protein	pentatricopeptide (PPR) repeat-containing protein | chr1:7009570-7011852 FORWARD	-5.63434	4.77e-14
Gb_12341	AT2G35030	35.1.5	not assigned.no ontology.pentatricopeptide (PPR) repeat-containing protein	pentatricopeptide (PPR) repeat-containing protein | chr2:14760869-14763077 REVERSE	-8.7192	6.04e-11
Gb_16635	AT3G57430	35.1.5	not assigned.no ontology.pentatricopeptide (PPR) repeat-containing protein	pentatricopeptide (PPR) repeat-containing protein | chr3:21255635-21258480 REVERSE	2.07883	3.03e-08
Gb_14583	AT3G13880	35.1.5	not assigned.no ontology.pentatricopeptide (PPR) repeat-containing protein	pentatricopeptide (PPR) repeat-containing protein | chr3:4572180-4574490 FORWARD	7.45006	4.8e-08
Gb_38576	AT5G50990	35.1.5	not assigned.no ontology.pentatricopeptide (PPR) repeat-containing protein	FUNCTIONS IN: molecular_function unknown; INVOLVED IN: biological_process unknown; LOCATED IN: cellular_component unknown; EXPRESSED IN: 6 plant structures; EXPRESSED DURING: F mature embryo stage, petal differentiation and expansion stage, D bilateral stage, E expanded cotyledon stage; CONTAINS InterPro DOMAIN/s: Pentatricopeptide repeat (InterPro:IPR002885); BEST Arabidopsis thaliana protein ma…	-2.62861	8.92e-07
Gb_40004	AT4G33990	35.1.5	not assigned.no ontology.pentatricopeptide (PPR) repeat-containing protein	Symbols: EMB2758 | EMB2758 (embryo defective 2758) | chr4:16290141-16292612 REVERSE	1.86064	2.96e-06
Gb_02516	AT1G22960	35.1.5	not assigned.no ontology.pentatricopeptide (PPR) repeat-containing protein	pentatricopeptide (PPR) repeat-containing protein | chr1:8128086-8130242 REVERSE	2.10797	7.89e-06
Gb_11711	AT2G31400	35.1.5	not assigned.no ontology.pentatricopeptide (PPR) repeat-containing protein	pentatricopeptide (PPR) repeat-containing protein | chr2:13387004-13390706 REVERSE	2.827	3.23e-05
Gb_31207	AT4G30825	35.1.5	not assigned.no ontology.pentatricopeptide (PPR) repeat-containing protein	pentatricopeptide (PPR) repeat-containing protein | chr4:15009605-15012319 FORWARD	-2.9346	0.000330281
Gb_37026	AT1G28000	35.1.5	not assigned.no ontology.pentatricopeptide (PPR) repeat-containing protein	FUNCTIONS IN: molecular_function unknown; INVOLVED IN: biological_process unknown; LOCATED IN: mitochondrion; BEST Arabidopsis thaliana protein match is: pentatricopeptide (PPR) repeat-containing protein (TAIR:AT1G28020.1); Has 219 Blast hits to 213 proteins in 14 species: Archae - 0; Bacteria - 2; Metazoa - 0; Fungi - 0; Plants - 216; Viruses - 0; Other Eukaryotes - 1 (source: NCBI BLink). | chr…	3.45611	0.000967152
Gb_04203	AT1G08070	35.1.5	not assigned.no ontology.pentatricopeptide (PPR) repeat-containing protein	pentatricopeptide (PPR) repeat-containing protein | chr1:2514192-2516605 REVERSE	-1.14296	0.0010806
Gb_22896	AT5G44230	35.1.5	not assigned.no ontology.pentatricopeptide (PPR) repeat-containing protein	pentatricopeptide (PPR) repeat-containing protein | chr5:17814336-17816309 FORWARD	1.81372	0.00151646
Gb_29208	AT1G12620	35.1.5	not assigned.no ontology.pentatricopeptide (PPR) repeat-containing protein	pentatricopeptide (PPR) repeat-containing protein | chr1:4294594-4297084 REVERSE	1.44264	0.00174572
Gb_38248	AT3G15130	35.1.5	not assigned.no ontology.pentatricopeptide (PPR) repeat-containing protein	pentatricopeptide (PPR) repeat-containing protein | chr3:5097153-5099222 REVERSE	-1.63339	0.00220316
Gb_40935	AT5G59200	35.1.5	not assigned.no ontology.pentatricopeptide (PPR) repeat-containing protein	pentatricopeptide (PPR) repeat-containing protein | chr5:23888793-23890565 REVERSE	1.56203	0.00432446
Gb_11033	AT3G25060	35.1.5	not assigned.no ontology.pentatricopeptide (PPR) repeat-containing protein	pentatricopeptide (PPR) repeat-containing protein | chr3:9128516-9130321 FORWARD	4.04789	0.00454663
Gb_35365	AT1G05600	35.1.5	not assigned.no ontology.pentatricopeptide (PPR) repeat-containing protein	pentatricopeptide (PPR) repeat-containing protein | chr1:1672099-1673748 FORWARD	-5.27776	0.00681931
novel.817	AT4G20740	35.1.5	not assigned.no ontology.pentatricopeptide (PPR) repeat-containing protein	pentatricopeptide (PPR) repeat-containing protein | chr4:11126151-11128334 FORWARD	1.54135	0.0151496
Gb_36004	AT1G13040	35.1.5	not assigned.no ontology.pentatricopeptide (PPR) repeat-containing protein	pentatricopeptide (PPR) repeat-containing protein | chr1:4447647-4449200 FORWARD	-4.99393	0.0196093
Gb_20227	AT4G36680	35.1.5	not assigned.no ontology.pentatricopeptide (PPR) repeat-containing protein	pentatricopeptide (PPR) repeat-containing protein | chr4:17292229-17293822 REVERSE	-3.10023	0.031753
Gb_19826	AT1G13410	35.1.5	not assigned.no ontology.pentatricopeptide (PPR) repeat-containing protein	FUNCTIONS IN: molecular_function unknown; INVOLVED IN: biological_process unknown; LOCATED IN: cellular_component unknown; EXPRESSED IN: 17 plant structures; EXPRESSED DURING: 8 growth stages; CONTAINS InterPro DOMAIN/s: Pentatricopeptide repeat (InterPro:IPR002885); BEST Arabidopsis thaliana protein match is: pentatricopeptide (PPR) repeat-containing protein (TAIR:AT4G02750.1); Has 13539 Blast h…	-3.91838	0.0359358
Gb_09711	AT4G31850	35.1.5	not assigned.no ontology.pentatricopeptide (PPR) repeat-containing protein	Symbols: PGR3 | PGR3 (PROTON GRADIENT REGULATION 3) | chr4:15403020-15406493 FORWARD	-1.1768	0.0365087
novel.1176	AT1G60320	35.1.6	not assigned.no ontology.Toll-Interleukin-Resistance (TIR) domain-containing protein	Toll-Interleukin-Resistance (TIR) domain-containing protein | chr1:22235091-22235606 FORWARD	4.00721	0.000171821
Gb_38350	AT5G15740	35.1.999	not assigned.no ontology.formerly annotated based on articles which have been retracted	unknown protein | chr5:5134527-5137626 REVERSE	-1.80342	0.000820101
novel.117	AT2G07723	35.2	not assigned.unknown	pseudogene, similar to orf454~homology with two ORFs from Marchantia polymorpha mtDNA (orf169 and orf322), high similarity to 3'-terminal part of ccl1 of Rhodobacter, blastp match of 76% identity and 3.4e-193 P-value to GP|459537|emb|CAA54966.1||X78036 orf454~homology with two ORFs from Marchantia polymorpha mtDNA (orf169 and orf322), high similarity to 3'-terminal part of ccl1 of Rhodobacter {Oe…	-5.79528	2.16e-42
novel.1563	AT2G23390	35.2	not assigned.unknown	FUNCTIONS IN: molecular_function unknown; INVOLVED IN: biological_process unknown; EXPRESSED IN: 23 plant structures; EXPRESSED DURING: 13 growth stages; CONTAINS InterPro DOMAIN/s: Protein of unknown function DUF482 (InterPro:IPR007434), Acyl-CoA N-acyltransferase (InterPro:IPR016181); Has 1806 Blast hits to 1806 proteins in 374 species: Archae - 0; Bacteria - 707; Metazoa - 0; Fungi - 0; Plants…	-4.96739	8.85e-21
Gb_02957	AT3G63090	35.2	not assigned.unknown	ubiquitin thiolesterase | chr3:23313428-23314989 FORWARD	-2.49749	3.65e-15
Gb_18218	AT4G06642	35.2	not assigned.unknown	transposable element gene | chr4:3790100-3794683 REVERSE	-1.44226	8.82e-14
Gb_15057	AT2G37960	35.2	not assigned.unknown	unknown protein | chr2:15886548-15889220 REVERSE	-2.23925	5.27e-10
Gb_11710	AT3G46990	35.2	not assigned.unknown	unknown protein | chr3:17311672-17313752 FORWARD	-8.1356	1.84e-09
Gb_40667	AT5G66005	35.2	not assigned.unknown	Expressed protein | chr5:26397672-26399274 REVERSE	2.25273	1.98e-09
novel.343	AT4G14200	35.2	not assigned.unknown	unknown protein | chr4:8185370-8188783 REVERSE	5.90641	2.16e-09
Gb_02458	AT1G42260	35.2	not assigned.unknown	transposable element gene | chr1:15778352-15779505 FORWARD	-1.77597	4.39e-09
Gb_25966	AT3G18350	35.2	not assigned.unknown	unknown protein | chr3:6296850-6300673 FORWARD	-9.47858	7.45e-09
Gb_29031	AT3G55880	35.2	not assigned.unknown	unknown protein | chr3:20736571-20738913 FORWARD	-4.81992	9.86e-09
Gb_39816	AT5G52540	35.2	not assigned.unknown	unknown protein | chr5:21321428-21323780 REVERSE	-2.18733	1.04e-08
Gb_11129	AT1G64340	35.2	not assigned.unknown	unknown protein | chr1:23878125-23881073 FORWARD	-1.92664	2.01e-08
Gb_19027	AT1G67330	35.2	not assigned.unknown	unknown protein | chr1:25213852-25215174 FORWARD	-1.68887	3.27e-08
Gb_28589	AT4G31020	35.2	not assigned.unknown	unknown protein | chr4:15108101-15110147 REVERSE	-1.11536	4.65e-08
Gb_31214	AT2G14247	35.2	not assigned.unknown	Expressed protein | chr2:6034348-6034835 FORWARD	-5.46773	2.14e-07
Gb_08348	AT2G02260	35.2	not assigned.unknown	transposable element gene | chr2:596454-597760 REVERSE	7.17651	3.5e-07
Gb_39492	AT5G28200	35.2	not assigned.unknown	transposable element gene | chr5:10180092-10182915 REVERSE	-1.56849	4.42e-07
Gb_25251	AT4G31430	35.2	not assigned.unknown	unknown protein | chr4:15248456-15252529 FORWARD	-7.14077	6.93e-07
Gb_22642	AT3G56290	35.2	not assigned.unknown	unknown protein | chr3:20878539-20879568 REVERSE	1.69927	9.47e-07
Gb_38587	AT5G32470	35.2	not assigned.unknown	FUNCTIONS IN: molecular_function unknown; INVOLVED IN: biological_process unknown; LOCATED IN: mitochondrion; EXPRESSED IN: 23 plant structures; EXPRESSED DURING: 13 growth stages; CONTAINS InterPro DOMAIN/s: Haem oxygenase-like, multi-helical (InterPro:IPR016084), TENA/THI-4 protein/Coenzyme PQQ biosynthesis protein C (InterPro:IPR004305); Has 1039 Blast hits to 1039 proteins in 384 species: Arc…	1.14607	1.21e-06
novel.320	AT5G61670	35.2	not assigned.unknown	Encodes a close homolog of the Cauliflower OR (Orange) protein. The function of OR is to induce the differentiation of proplastids or other noncolored plastids into chromoplasts for carotenoid accumulation. Both proteins contain a Cysteine-rich zinc finger domain that is highly specific to DnaJ-like molecular chaperons. | chr5:24783504-24785349 FORWARD	-2.20131	1.59e-06
Gb_08260	AT2G32640	35.2	not assigned.unknown	unknown protein | chr2:13846919-13850909 REVERSE	1.30182	1.69e-06
Gb_25194	AT2G38770	35.2	not assigned.unknown	Symbols: EMB2765 | EMB2765 (EMBRYO DEFECTIVE 2765) | chr2:16202963-16210338 REVERSE	1.1951	2.11e-06
Gb_24885	AT5G58450	35.2	not assigned.unknown	binding | chr5:23626826-23632223 FORWARD	1.39082	2.19e-06
Gb_12006	AT4G15890	35.2	not assigned.unknown	binding | chr4:9017453-9022982 FORWARD	1.16734	4.17e-06
Gb_32137	AT1G10490	35.2	not assigned.unknown	unknown protein | chr1:3453228-3460620 FORWARD	-6.47567	4.63e-06
Gb_18592	AT1G40072	35.2	not assigned.unknown	transposable element gene | chr1:14867447-14869477 REVERSE	-2.21919	5.72e-06
Gb_29506	AT3G19310	35.2	not assigned.unknown	phospholipase C/ phosphoric diester hydrolase | chr3:6694196-6696214 FORWARD	-1.95027	7.14e-06
Gb_39808	AT5G52540	35.2	not assigned.unknown	unknown protein | chr5:21321428-21323780 REVERSE	-1.27857	8.07e-06
Gb_19168	AT4G11670	35.2	not assigned.unknown	FUNCTIONS IN: molecular_function unknown; INVOLVED IN: biological_process unknown; LOCATED IN: mitochondrion; EXPRESSED IN: 23 plant structures; EXPRESSED DURING: 15 growth stages; CONTAINS InterPro DOMAIN/s: Munc13 homology 1 (InterPro:IPR014770), Protein of unknown function DUF810 (InterPro:IPR008528), Munc13 homology 2 (InterPro:IPR014772); BEST Arabidopsis thaliana protein match is: unknown p…	6.57485	9.64e-06
novel.103	AT3G25495	35.2	not assigned.unknown	pseudogene of leucine-rich repeat protein | chr3:9244325-9250768 FORWARD	-4.86242	9.79e-06
Gb_23877	AT5G04047	35.2	not assigned.unknown	FUNCTIONS IN: molecular_function unknown; INVOLVED IN: biological_process unknown; LOCATED IN: endomembrane system; CONTAINS InterPro DOMAIN/s: Plant self-incompatibility S1 (InterPro:IPR010264); BEST Arabidopsis thaliana protein match is: Expressed protein (TAIR:AT4G10895.1); Has 34 Blast hits to 34 proteins in 3 species: Archae - 0; Bacteria - 0; Metazoa - 0; Fungi - 0; Plants - 34; Viruses - 0…	-1.66698	1.25e-05
Gb_26911	AT5G61670	35.2	not assigned.unknown	Encodes a close homolog of the Cauliflower OR (Orange) protein. The function of OR is to induce the differentiation of proplastids or other noncolored plastids into chromoplasts for carotenoid accumulation. Both proteins contain a Cysteine-rich zinc finger domain that is highly specific to DnaJ-like molecular chaperons. | chr5:24783504-24785349 FORWARD	-1.80243	2.12e-05
Gb_27969	AT3G26930	35.2	not assigned.unknown	FUNCTIONS IN: molecular_function unknown; INVOLVED IN: biological_process unknown; LOCATED IN: cellular_component unknown; EXPRESSED IN: sperm cell; CONTAINS InterPro DOMAIN/s: FBD (InterPro:IPR013596), FBD-like (InterPro:IPR006566), Leucine-rich repeat 2 (InterPro:IPR013101); BEST Arabidopsis thaliana protein match is: unknown protein (TAIR:AT4G13965.1); Has 678 Blast hits to 661 proteins in 16 …	2.73607	2.69e-05
Gb_33165	AT2G27980	35.2	not assigned.unknown	protein binding / zinc ion binding | chr2:11913629-11919741 REVERSE	1.20918	2.82e-05
Gb_06428	AT3G28530	35.2	not assigned.unknown	UDP-glucose 4-epimerase | chr3:10690637-10690714 FORWARD	-1.6615	4.25e-05
novel.1270	AT5G46600	35.2	not assigned.unknown	unknown protein | chr5:18907671-18910838 REVERSE	-6.48112	4.54e-05
Gb_33936	AT1G23660	35.2	not assigned.unknown	unknown protein | chr1:8371609-8372845 REVERSE	-2.00744	4.55e-05
Gb_17355	AT5G18980	35.2	not assigned.unknown	binding | chr5:6334832-6338100 REVERSE	-2.09952	5.02e-05
Gb_00186	AT1G73060	35.2	not assigned.unknown	unknown protein | chr1:27478970-27481448 FORWARD	-5.04812	5.88e-05
Gb_36279	AT2G14910	35.2	not assigned.unknown	unknown protein | chr2:6406476-6409152 REVERSE	-4.22955	6.38e-05
Gb_38662	AT5G37430	35.2	not assigned.unknown	unknown protein | chr5:14842430-14844308 FORWARD	-1.80431	6.88e-05
Gb_27814	AT3G15760	35.2	not assigned.unknown	unknown protein | chr3:5337547-5338467 FORWARD	-3.58197	9.62e-05
Gb_17259	AT3G48770	35.2	not assigned.unknown	ATP binding / DNA binding | chr3:18078474-18086817 REVERSE	-1.33666	0.000105997
Gb_35469	AT3G62630	35.2	not assigned.unknown	FUNCTIONS IN: molecular_function unknown; INVOLVED IN: biological_process unknown; LOCATED IN: cellular_component unknown; EXPRESSED IN: 22 plant structures; EXPRESSED DURING: 14 growth stages; CONTAINS InterPro DOMAIN/s: Protein of unknown function DUF1645 (InterPro:IPR012442); BEST Arabidopsis thaliana protein match is: calmodulin-binding protein (TAIR:AT2G15760.1); Has 207 Blast hits to 197 pr…	-1.87577	0.000116653
novel.597	AT4G16840	35.2	not assigned.unknown	unknown protein | chr4:9474885-9475523 FORWARD	-5.41455	0.00013429
Gb_02979	AT5G35870	35.2	not assigned.unknown	unknown protein | chr5:14021022-14021612 FORWARD	-2.7019	0.000134685
Gb_26675	AT4G17240	35.2	not assigned.unknown	unknown protein | chr4:9666691-9668374 REVERSE	-1.30109	0.000145368
novel.195	AT5G45540	35.2	not assigned.unknown	unknown protein | chr5:18458154-18460821 REVERSE	6.18216	0.000149152
Gb_05296	AT3G44690	35.2	not assigned.unknown	unknown protein | chr3:16230685-16234215 REVERSE	-1.1185	0.000154919
novel.1038	AT2G33390	35.2	not assigned.unknown	unknown protein | chr2:14151135-14153118 FORWARD	-1.77362	0.000231162
novel.35	AT3G53490	35.2	not assigned.unknown	unknown protein | chr3:19832472-19834073 FORWARD	-6.56001	0.000248342
Gb_28693	AT1G04280	35.2	not assigned.unknown	unknown protein | chr1:1143436-1146654 REVERSE	1.06373	0.000251566
Gb_00649	AT2G27240	35.2	not assigned.unknown	unknown protein | chr2:11659579-11662408 FORWARD	-1.59437	0.000251664
Gb_13585	AT4G11910	35.2	not assigned.unknown	INVOLVED IN: biological_process unknown; LOCATED IN: chloroplast; BEST Arabidopsis thaliana protein match is: NYE1 (NON-YELLOWING 1) (TAIR:AT4G22920.1); Has 130 Blast hits to 128 proteins in 45 species: Archae - 0; Bacteria - 50; Metazoa - 0; Fungi - 0; Plants - 78; Viruses - 0; Other Eukaryotes - 2 (source: NCBI BLink). | chr4:7156252-7158042 FORWARD	1.80463	0.000254898
Gb_25914	AT3G28770	35.2	not assigned.unknown	unknown protein | chr3:10796716-10803237 FORWARD	-5.00567	0.000261744
novel.1369	AT1G74770	35.2	not assigned.unknown	protein binding / zinc ion binding | chr1:28089571-28094834 REVERSE	-1.30563	0.000278479
novel.1025	AT1G50890	35.2	not assigned.unknown	binding | chr1:18862171-18866039 REVERSE	3.48183	0.00031816
Gb_40539	AT5G53390	35.2	not assigned.unknown	unknown protein | chr5:21656734-21659262 REVERSE	-2.78115	0.000329117
Gb_16263	AT3G21360	35.2	not assigned.unknown	electron carrier/ oxidoreductase | chr3:7522804-7524580 FORWARD	-1.25186	0.000338315
novel.237	AT5G08420	35.2	not assigned.unknown	RNA binding | chr5:2713413-2716179 FORWARD	-1.54147	0.000394451
Gb_03777	AT5G25750	35.2	not assigned.unknown	unknown protein | chr5:8950884-8951143 FORWARD	1.11622	0.000400868
Gb_01917	AT1G11806	35.2	not assigned.unknown	pseudogene, hypothetical protein, likely a tandem duplication of the immediatly downstream hypothetical protein which has since degenerated. | chr1:3988346-3989398 FORWARD	-1.00213	0.000449314
Gb_15824	AT3G48770	35.2	not assigned.unknown	ATP binding / DNA binding | chr3:18078474-18086817 REVERSE	2.81116	0.000586056
Gb_22606	AT5G44690	35.2	not assigned.unknown	unknown protein | chr5:18029338-18032293 REVERSE	-1.27732	0.000587465
novel.406	AT3G61370	35.2	not assigned.unknown	unknown protein | chr3:22706312-22708509 FORWARD	-6.22061	0.000630915
Gb_17370	AT1G64570	35.2	not assigned.unknown	FUNCTIONS IN: molecular_function unknown; INVOLVED IN: biological_process unknown; LOCATED IN: cellular_component unknown; EXPRESSED IN: 22 plant structures; EXPRESSED DURING: 13 growth stages; CONTAINS InterPro DOMAIN/s: Homeodomain-like (InterPro:IPR009057); Has 1675 Blast hits to 1424 proteins in 225 species: Archae - 2; Bacteria - 192; Metazoa - 559; Fungi - 257; Plants - 67; Viruses - 46; Ot…	1.09073	0.000735724
novel.629	AT5G33254	35.2	not assigned.unknown	transposable element gene | chr5:12518370-12519302 REVERSE	-5.18234	0.000740821
Gb_15068	AT5G23200	35.2	not assigned.unknown	unknown protein | chr5:7807183-7809164 FORWARD	-6.03787	0.000767754
Gb_11115	AT3G27997	35.2	not assigned.unknown	pseudogene of unknown protein | chr3:10400133-10401382 REVERSE	-1.98688	0.000803148
Gb_07710	AT5G27730	35.2	not assigned.unknown	unknown protein | chr5:9820249-9823086 FORWARD	4.89119	0.000971533
Gb_01062	AT2G06845	35.2	not assigned.unknown	beta-galactosidase | chr2:2754666-2756008 FORWARD	-2.03535	0.00109353
Gb_22956	AT3G19370	35.2	not assigned.unknown	LOCATED IN: plasma membrane; EXPRESSED IN: 23 plant structures; EXPRESSED DURING: 13 growth stages; CONTAINS InterPro DOMAIN/s: Protein of unknown function DUF869, plant (InterPro:IPR008587); BEST Arabidopsis thaliana protein match is: transport protein-related (TAIR:AT2G23360.1); Has 35914 Blast hits to 20425 proteins in 933 species: Archae - 357; Bacteria - 2527; Metazoa - 19254; Fungi - 2459; …	1.19491	0.00112544
Gb_28347	AT5G11890	35.2	not assigned.unknown	FUNCTIONS IN: molecular_function unknown; LOCATED IN: plasma membrane; EXPRESSED IN: 12 plant structures; EXPRESSED DURING: 6 growth stages; CONTAINS InterPro DOMAIN/s: Harpin-induced 1 (InterPro:IPR010847); BEST Arabidopsis thaliana protein match is: unknown protein (TAIR:AT1G17620.1); Has 455 Blast hits to 454 proteins in 19 species: Archae - 0; Bacteria - 0; Metazoa - 0; Fungi - 0; Plants - 45…	-1.28223	0.00115882
Gb_38293	AT4G17930	35.2	not assigned.unknown	unknown protein | chr4:9964619-9964840 FORWARD	-2.56093	0.00117333
Gb_27193	AT3G55240	35.2	not assigned.unknown	Overexpression leads to PEL (Pseudo-Etiolation in Light) phenotype. | chr3:20473541-20474763 REVERSE	-3.70367	0.00127956
Gb_05378	AT2G30760	35.2	not assigned.unknown	unknown protein | chr2:13105770-13108221 REVERSE	1.61854	0.0012888
Gb_12484	AT5G09270	35.2	not assigned.unknown	unknown protein | chr5:2878884-2880220 FORWARD	5.01175	0.00144347
Gb_23554	AT2G12845	35.2	not assigned.unknown	transposable element gene | chr2:5274327-5274890 FORWARD	1.27065	0.00148095
Gb_13588	AT1G44890	35.2	not assigned.unknown	unknown protein | chr1:16963144-16964966 FORWARD	1.69216	0.00169355
Gb_41179	AT3G56670	35.2	not assigned.unknown	FUNCTIONS IN: molecular_function unknown; INVOLVED IN: biological_process unknown; LOCATED IN: cellular_component unknown; BEST Arabidopsis thaliana protein match is: F-box family protein (TAIR:AT5G50220.1); Has 29 Blast hits to 23 proteins in 1 species: Archae - 0; Bacteria - 0; Metazoa - 0; Fungi - 0; Plants - 29; Viruses - 0; Other Eukaryotes - 0 (source: NCBI BLink). | chr3:20989035-20989995 …	-4.07313	0.00197315
Gb_40870	AT4G10000	35.2	not assigned.unknown	electron carrier/ protein disulfide oxidoreductase | chr4:6260469-6263156 REVERSE	2.21231	0.00204318
Gb_34230	AT2G03935	35.2	not assigned.unknown	pseudogene similar to putative carboxyl-terminal proteinase | chr2:1227749-1228433 REVERSE	5.50046	0.00209305
Gb_36540	AT3G23450	35.2	not assigned.unknown	unknown protein | chr3:8410433-8412193 FORWARD	-5.56047	0.00222185
Gb_41639	AT1G55400	35.2	not assigned.unknown	transposable element gene | chr1:20684233-20684965 REVERSE	-3.272	0.00229032
Gb_08949	AT1G31130	35.2	not assigned.unknown	unknown protein | chr1:11114701-11116195 REVERSE	5.1543	0.0024603
Gb_21923	AT3G02930	35.2	not assigned.unknown	unknown protein | chr3:655306-658319 FORWARD	-1.44516	0.00249687
Gb_06279	AT2G18210	35.2	not assigned.unknown	unknown protein | chr2:7925198-7925866 REVERSE	-2.67508	0.00258636
Gb_16258	AT3G06890	35.2	not assigned.unknown	unknown protein | chr3:2176856-2177586 FORWARD	-1.65853	0.00293576
Gb_22897	AT3G17160	35.2	not assigned.unknown	unknown protein | chr3:5852152-5853080 FORWARD	1.72054	0.00299444
Gb_25416	AT5G55125	35.2	not assigned.unknown	unknown protein | chr5:22372020-22373209 FORWARD	-1.69158	0.00299732
Gb_18250	AT5G11950	35.2	not assigned.unknown	protein homodimerization | chr5:3854968-3856983 FORWARD	-3.08862	0.00302485
Gb_39140	AT2G36420	35.2	not assigned.unknown	unknown protein | chr2:15286498-15288990 FORWARD	-1.23433	0.0030525
novel.1058	AT4G35920	35.2	not assigned.unknown	Symbols: MCA1 | MCA1 (mid1-complementing activity 1) | chr4:17011788-17015256 REVERSE	1.44296	0.00308883
Gb_15155	AT4G39630	35.2	not assigned.unknown	unknown protein | chr4:18397591-18399387 REVERSE	1.47329	0.00315033
Gb_08142	AT4G30200	35.2	not assigned.unknown	Symbols: VEL1 | Encodes a protein with similarity to VRN5 and VIN3.Contains both a fibronectin III and PHD finger domain. VEL1 is a part of a polycomb repressive complex (PRC2) that is involved in epigenetic silencing of the FLC flowering locus. | chr4:14786633-14790503 REVERSE	-1.50804	0.00319266
Gb_16864	AT4G35920	35.2	not assigned.unknown	Symbols: MCA1 | MCA1 (mid1-complementing activity 1) | chr4:17011788-17015256 REVERSE	1.29443	0.00319636
Gb_41438	AT5G22790	35.2	not assigned.unknown	Symbols: RER1 | RER1 (RETICULATA-RELATED 1) | chr5:7599146-7601690 REVERSE	-3.44288	0.00341649
Gb_06050	AT5G43950	35.2	not assigned.unknown	unknown protein | chr5:17686500-17688668 REVERSE	-2.31539	0.0034809
Gb_28302	AT5G58630	35.2	not assigned.unknown	unknown protein | chr5:23696108-23697452 REVERSE	4.80357	0.00365486
Gb_30304	AT3G15110	35.2	not assigned.unknown	unknown protein | chr3:5084278-5085843 REVERSE	5.38412	0.00369272
Gb_20849	AT5G25000	35.2	not assigned.unknown	unknown protein | chr5:8613966-8614331 REVERSE	-1.93849	0.00372893
novel.152	AT4G30150	35.2	not assigned.unknown	EXPRESSED IN: 13 plant structures; EXPRESSED DURING: 6 growth stages; CONTAINS InterPro DOMAIN/s: Nucleolar 27S pre-rRNA processing, Urb2/Npa2 (InterPro:IPR018849); Has 31 Blast hits to 27 proteins in 14 species: Archae - 0; Bacteria - 2; Metazoa - 3; Fungi - 0; Plants - 19; Viruses - 3; Other Eukaryotes - 4 (source: NCBI BLink). | chr4:14742452-14749987 FORWARD	1.2829	0.00379255
Gb_28723	AT1G42400	35.2	not assigned.unknown	transposable element gene | chr1:15864606-15865541 REVERSE	-1.36652	0.00430932
Gb_40782	AT5G03190	35.2	not assigned.unknown	Symbols: CPUORF47 | CPUORF47 (CONSERVED PEPTIDE UPSTREAM OPEN READING FRAME 47) | chr5:758374-760382 FORWARD	-1.00338	0.00452538
Gb_41302	AT1G23960	35.2	not assigned.unknown	unknown protein | chr1:8478407-8480316 REVERSE	1.32944	0.00470022
Gb_14833	AT1G18740	35.2	not assigned.unknown	unknown protein | chr1:6463994-6466454 FORWARD	-1.34142	0.00471072
novel.678	AT3G15160	35.2	not assigned.unknown	unknown protein | chr3:5104367-5108473 FORWARD	1.42648	0.00481316
Gb_40665	AT2G47300	35.2	not assigned.unknown	ribonuclease P | chr2:19418471-19422241 FORWARD	-1.18076	0.00498747
Gb_40108	AT5G29070	35.2	not assigned.unknown	FUNCTIONS IN: molecular_function unknown; INVOLVED IN: biological_process unknown; LOCATED IN: mitochondrion; BEST Arabidopsis thaliana protein match is: nucleic acid binding / zinc ion binding (TAIR:AT4G06479.1); Has 5 Blast hits to 5 proteins in 1 species: Archae - 0; Bacteria - 0; Metazoa - 0; Fungi - 0; Plants - 5; Viruses - 0; Other Eukaryotes - 0 (source: NCBI BLink). | chr5:11132175-111335…	-1.12715	0.0053299
Gb_09330	AT5G06590	35.2	not assigned.unknown	unknown protein | chr5:2016645-2018835 FORWARD	-4.76968	0.005359
Gb_00963	AT3G61962	35.2	not assigned.unknown	unknown protein | chr3:22947108-22947233 REVERSE	-5.24284	0.00562677
Gb_18096	AT3G49210	35.2	not assigned.unknown	unknown protein | chr3:18238048-18241237 REVERSE	-1.03239	0.00618147
Gb_17773	AT3G28770	35.2	not assigned.unknown	unknown protein | chr3:10796716-10803237 FORWARD	-1.0667	0.0061977
Gb_18103	AT1G80200	35.2	not assigned.unknown	unknown protein | chr1:30162034-30162999 FORWARD	-1.99446	0.00624744
Gb_14930	AT1G80240	35.2	not assigned.unknown	unknown protein | chr1:30171357-30172839 REVERSE	-2.21716	0.00645418
Gb_03443	AT3G58150	35.2	not assigned.unknown	FUNCTIONS IN: molecular_function unknown; INVOLVED IN: biological_process unknown; LOCATED IN: cellular_component unknown; CONTAINS InterPro DOMAIN/s: Optic atrophy 3-like (InterPro:IPR010754); BEST Arabidopsis thaliana protein match is: unknown protein (TAIR:AT1G28510.1); Has 268 Blast hits to 268 proteins in 117 species: Archae - 0; Bacteria - 0; Metazoa - 110; Fungi - 74; Plants - 40; Viruses …	1.31744	0.00674978
Gb_23842	AT3G46360	35.2	not assigned.unknown	unknown protein | chr3:17042215-17043500 REVERSE	3.98379	0.00676448
Gb_08275	AT1G09280	35.2	not assigned.unknown	FUNCTIONS IN: molecular_function unknown; INVOLVED IN: biological_process unknown; LOCATED IN: cellular_component unknown; EXPRESSED IN: 22 plant structures; EXPRESSED DURING: 13 growth stages; CONTAINS InterPro DOMAIN/s: Rhodanese-like (InterPro:IPR001763), Protein of unknown function DUF341 (InterPro:IPR005645); BEST Arabidopsis thaliana protein match is: rhodanese-like domain-containing protei…	1.67133	0.00698007
Gb_07989	AT4G40020	35.2	not assigned.unknown	unknown protein | chr4:18553453-18555300 REVERSE	-1.07451	0.00715495
Gb_26208	AT5G03190	35.2	not assigned.unknown	Symbols: CPUORF47 | CPUORF47 (CONSERVED PEPTIDE UPSTREAM OPEN READING FRAME 47) | chr5:758374-760382 FORWARD	-2.33675	0.00731664
Gb_36688	AT5G22790	35.2	not assigned.unknown	Symbols: RER1 | RER1 (RETICULATA-RELATED 1) | chr5:7599146-7601690 REVERSE	-3.55321	0.00780612
novel.1020	AT2G43465	35.2	not assigned.unknown	FUNCTIONS IN: molecular_function unknown; INVOLVED IN: biological_process unknown; LOCATED IN: cellular_component unknown; CONTAINS InterPro DOMAIN/s: ProFAR isomerase-like (InterPro:IPR010759), ASCH domain (InterPro:IPR007374); BEST Arabidopsis thaliana protein match is: unknown protein (TAIR:AT3G03320.1). | chr2:18047533-18049763 REVERSEmoderately similar to ( 236)AT2G43470similar to unknown pr…	-1.61385	0.00803495
Gb_19748	AT4G08093	35.2	not assigned.unknown	pseudogene of unknown protein | chr4:4990161-4991619 FORWARD	1.51034	0.00903397
Gb_04598	AT1G76405	35.2	not assigned.unknown	unknown protein | chr1:28661884-28663789 FORWARD	-2.88075	0.00912591
Gb_09598	AT1G54430	35.2	not assigned.unknown	transposable element gene | chr1:20313856-20319554 REVERSE	1.1157	0.0093462
Gb_07382	AT5G56220	35.2	not assigned.unknown	nucleoside-triphosphatase/ nucleotide binding | chr5:22754818-22757920 FORWARD	-2.40767	0.00944378
Gb_21508	AT2G25010	35.2	not assigned.unknown	unknown protein | chr2:10631531-10633663 FORWARD	-2.20588	0.00975936
Gb_37180	AT2G31840	35.2	not assigned.unknown	LOCATED IN: chloroplast; EXPRESSED IN: 21 plant structures; EXPRESSED DURING: 13 growth stages; CONTAINS InterPro DOMAIN/s: Thioredoxin-like fold (InterPro:IPR012336); BEST Arabidopsis thaliana protein match is: unknown protein (TAIR:AT4G28590.1); Has 865 Blast hits to 660 proteins in 98 species: Archae - 0; Bacteria - 14; Metazoa - 354; Fungi - 73; Plants - 57; Viruses - 25; Other Eukaryotes - 3…	-1.77151	0.00989714
novel.68	AT2G30115	35.2	not assigned.unknown	Unknown gene | chr2:12858462-12860142 FORWARD	-1.13079	0.0100861
Gb_08835	AT1G27200	35.2	not assigned.unknown	unknown protein | chr1:9449549-9451750 REVERSE	-1.38727	0.0104445
Gb_20699	AT3G13330	35.2	not assigned.unknown	binding | chr3:4319647-4330061 REVERSE	-1.80519	0.0105308
Gb_22648	AT5G24750	35.2	not assigned.unknown	FUNCTIONS IN: molecular_function unknown; INVOLVED IN: biological_process unknown; LOCATED IN: cellular_component unknown; EXPRESSED IN: 9 plant structures; EXPRESSED DURING: 6 growth stages; BEST Arabidopsis thaliana protein match is: UDP-glucose:sterol glucosyltransferase, putative (TAIR:AT1G43620.3); Has 976 Blast hits to 975 proteins in 299 species: Archae - 0; Bacteria - 617; Metazoa - 1; Fu…	-1.19123	0.0107587
Gb_30572	AT4G14280	35.2	not assigned.unknown	binding | chr4:8222518-8225185 FORWARD	-2.28426	0.0108888
Gb_30497	AT4G17970	35.2	not assigned.unknown	unknown protein | chr4:9975408-9977722 FORWARD	-1.48004	0.0109248
Gb_35355	AT5G08420	35.2	not assigned.unknown	RNA binding | chr5:2713413-2716179 FORWARD	-1.0759	0.0122501
Gb_27692	AT4G02720	35.2	not assigned.unknown	unknown protein | chr4:1204303-1205866 REVERSE	-1.35939	0.0124964
Gb_16262	AT3G21360	35.2	not assigned.unknown	electron carrier/ oxidoreductase | chr3:7522804-7524580 FORWARD	1.57212	0.0125289
Gb_40428	AT3G32960	35.2	not assigned.unknown	unknown protein | chr3:13499677-13500415 FORWARD	-1.09819	0.0125295
Gb_33717	AT1G63520	35.2	not assigned.unknown	unknown protein | chr1:23559887-23562143 FORWARD	-1.36134	0.0128912
Gb_33680	AT5G23490	35.2	not assigned.unknown	unknown protein | chr5:7919438-7926628 FORWARD	-2.68823	0.0130031
Gb_02453	AT3G28530	35.2	not assigned.unknown	UDP-glucose 4-epimerase | chr3:10690637-10690714 FORWARD	-4.53149	0.0132002
Gb_36009	AT1G17030	35.2	not assigned.unknown	unknown protein | chr1:5822368-5824455 FORWARD	1.81916	0.0133242
Gb_18237	AT5G11950	35.2	not assigned.unknown	protein homodimerization | chr5:3854968-3856983 FORWARD	-1.35519	0.0134069
Gb_32437	AT2G07723	35.2	not assigned.unknown	pseudogene, similar to orf454~homology with two ORFs from Marchantia polymorpha mtDNA (orf169 and orf322), high similarity to 3'-terminal part of ccl1 of Rhodobacter, blastp match of 76% identity and 3.4e-193 P-value to GP|459537|emb|CAA54966.1||X78036 orf454~homology with two ORFs from Marchantia polymorpha mtDNA (orf169 and orf322), high similarity to 3'-terminal part of ccl1 of Rhodobacter {Oe…	-1.37055	0.0134902
Gb_30901	AT2G23755	35.2	not assigned.unknown	unknown protein | chr2:10102787-10104029 REVERSE	-2.43554	0.0135886
Gb_39607	AT2G44000	35.2	not assigned.unknown	FUNCTIONS IN: molecular_function unknown; INVOLVED IN: biological_process unknown; LOCATED IN: cellular_component unknown; CONTAINS InterPro DOMAIN/s: Harpin-induced 1 (InterPro:IPR010847); BEST Arabidopsis thaliana protein match is: unknown protein (TAIR:AT1G64065.1); Has 34 Blast hits to 34 proteins in 4 species: Archae - 0; Bacteria - 0; Metazoa - 0; Fungi - 0; Plants - 34; Viruses - 0; Other …	-2.98654	0.014318
Gb_19776	AT5G45410	35.2	not assigned.unknown	unknown protein | chr5:18401908-18403800 REVERSE	1.51152	0.0144191
Gb_06368	AT2G04200	35.2	not assigned.unknown	transposable element gene | chr2:1432567-1434934 FORWARD	1.8974	0.014637
Gb_20221	AT5G24735	35.2	not assigned.unknown	other RNA | chr5:8468331-8469262 REVERSE	1.99477	0.0150674
Gb_06983	AT3G52060	35.2	not assigned.unknown	unknown protein | chr3:19310532-19312286 REVERSE	-2.62392	0.0151017
novel.967	AT3G10250	35.2	not assigned.unknown	unknown protein | chr3:3167951-3170931 REVERSE	2.59613	0.0160418
Gb_24285	AT2G30480	35.2	not assigned.unknown	unknown protein | chr2:12987876-12993403 REVERSE	2.68958	0.0165911
Gb_12303	AT3G27670	35.2	not assigned.unknown	Symbols: RST1 | RST1 (RESURRECTION1); binding | chr3:10245134-10253293 FORWARD	-4.47887	0.0167166
Gb_40822	AT4G27435	35.2	not assigned.unknown	unknown protein | chr4:13723794-13725137 FORWARD	1.85227	0.0167586
novel.1301	AT1G20405	35.2	not assigned.unknown	unknown protein | chr1:7077167-7077606 FORWARD	1.67353	0.0167981
Gb_24283	AT5G38690	35.2	not assigned.unknown	FUNCTIONS IN: molecular_function unknown; INVOLVED IN: biological_process unknown; LOCATED IN: cellular_component unknown; EXPRESSED IN: 21 plant structures; EXPRESSED DURING: 13 growth stages; CONTAINS InterPro DOMAIN/s: DDT superfamily (InterPro:IPR018501), DDT subgroup (InterPro:IPR018500), Cell division cycle-associated protein (InterPro:IPR018866); BEST Arabidopsis thaliana protein match is:…	5.00412	0.0174091
novel.1148	AT4G29950	35.2	not assigned.unknown	microtubule-associated protein | chr4:14657045-14660573 FORWARD	-2.96586	0.0176549
Gb_02511	AT2G47820	35.2	not assigned.unknown	unknown protein | chr2:19587408-19590822 FORWARD	-4.89577	0.0187992
Gb_38392	AT2G44525	35.2	not assigned.unknown	unknown protein | chr2:18382070-18383513 FORWARD	2.629	0.0205751
novel.1474	AT3G28980	35.2	not assigned.unknown	unknown protein | chr3:10993190-10995002 REVERSE	-1.38933	0.0213499
novel.981	AT1G13530	35.2	not assigned.unknown	unknown protein | chr1:4633740-4635129 REVERSE	1.33921	0.0215433
Gb_26351	AT1G28520	35.2	not assigned.unknown	Symbols: VOZ1, ATVOZ1 | VOZ1 (VASCULAR PLANT ONE ZINC FINGER PROTEIN); transcription activator | chr1:10029150-10031990 FORWARD	-1.43423	0.0219614
Gb_41513	AT2G34220	35.2	not assigned.unknown	Symbols: MEE20 | MEE20 (maternal effect embryo arrest 20) | chr2:14450536-14453856 FORWARD	-2.88395	0.0224916
Gb_01736	AT4G22370	35.2	not assigned.unknown	unknown protein | chr4:11810005-11811214 REVERSE	3.13496	0.0226279
Gb_32619	AT3G50340	35.2	not assigned.unknown	unknown protein | chr3:18665094-18666672 REVERSE	1.01555	0.0226428
Gb_11608	AT5G27330	35.2	not assigned.unknown	LOCATED IN: endoplasmic reticulum; EXPRESSED IN: 22 plant structures; EXPRESSED DURING: 12 growth stages; CONTAINS InterPro DOMAIN/s: Prefoldin (InterPro:IPR009053); BEST Arabidopsis thaliana protein match is: unknown protein (TAIR:AT3G05130.1); Has 110457 Blast hits to 56483 proteins in 2051 species: Archae - 1653; Bacteria - 15111; Metazoa - 52441; Fungi - 7858; Plants - 4309; Viruses - 584; Ot…	-4.80712	0.0227065
Gb_04244	AT3G60520	35.2	not assigned.unknown	unknown protein | chr3:22361530-22362579 REVERSE	-1.49182	0.0227187
Gb_23493	AT1G02990	35.2	not assigned.unknown	FUNCTIONS IN: molecular_function unknown; INVOLVED IN: biological_process unknown; LOCATED IN: cellular_component unknown; BEST Arabidopsis thaliana protein match is: zinc ion binding (TAIR:AT3G62900.1); Has 5176 Blast hits to 3822 proteins in 317 species: Archae - 10; Bacteria - 289; Metazoa - 2234; Fungi - 277; Plants - 207; Viruses - 11; Other Eukaryotes - 2148 (source: NCBI BLink). | chr1:681…	2.64185	0.0230794
Gb_31422	AT3G53450	35.2	not assigned.unknown	unknown protein | chr3:19812977-19815430 REVERSE	-1.09715	0.0237524
Gb_01448	AT2G33855	35.2	not assigned.unknown	unknown protein | chr2:14324309-14325192 REVERSE	-1.3506	0.0252915
novel.387	AT5G03990	35.2	not assigned.unknown	unknown protein | chr5:1075671-1077549 FORWARD	1.21772	0.0259644
Gb_08329	AT5G01030	35.2	not assigned.unknown	unknown protein | chr5:9930-13235 FORWARD	1.73356	0.0266719
Gb_14077	AT5G41190	35.2	not assigned.unknown	FUNCTIONS IN: molecular_function unknown; INVOLVED IN: biological_process unknown; LOCATED IN: cellular_component unknown; EXPRESSED IN: 21 plant structures; EXPRESSED DURING: 13 growth stages; CONTAINS InterPro DOMAIN/s: Nin one binding (NOB1) Zn-ribbon like (InterPro:IPR014881), D-site 20S pre-rRNA nuclease (InterPro:IPR017117); Has 855 Blast hits to 653 proteins in 196 species: Archae - 53; Ba…	1.20893	0.0286161
Gb_29547	AT2G11040	35.2	not assigned.unknown	transposable element gene | chr2:4375864-4379651 REVERSE	-2.18653	0.0292245
Gb_33243	AT1G74830	35.2	not assigned.unknown	unknown protein | chr1:28113423-28115229 REVERSE	-1.76457	0.0295327
Gb_27188	AT3G55350	35.2	not assigned.unknown	unknown protein | chr3:20518391-20520875 FORWARD	-1.19235	0.0296519
novel.1615	AT1G29195	35.2	not assigned.unknown	unknown protein | chr1:10202536-10203396 REVERSE	4.82315	0.0300116
Gb_09278	AT1G72390	35.2	not assigned.unknown	unknown protein | chr1:27245165-27251576 FORWARD	-2.03758	0.0301905
Gb_15774	AT4G28210	35.2	not assigned.unknown	Symbols: emb1923 | emb1923 (embryo defective 1923) | chr4:13990617-13992078 FORWARD	2.30855	0.0321858
Gb_14551	AT2G02370	35.2	not assigned.unknown	FUNCTIONS IN: molecular_function unknown; INVOLVED IN: biological_process unknown; LOCATED IN: cellular_component unknown; EXPRESSED IN: 22 plant structures; EXPRESSED DURING: 13 growth stages; CONTAINS InterPro DOMAIN/s: SNARE associated Golgi protein (InterPro:IPR015414); BEST Arabidopsis thaliana protein match is: unknown protein (TAIR:AT1G12450.1); Has 1745 Blast hits to 1745 proteins in 446 …	4.7328	0.0322547
novel.1551	AT5G44450	35.2	not assigned.unknown	methyltransferase | chr5:17914023-17916019 REVERSE	1.91747	0.0324561
Gb_18656	AT1G73602	35.2	not assigned.unknown	Symbols: CPuORF32 | CPuORF32 (Conserved peptide upstream open reading frame 32) | chr1:27670626-27673569 FORWARD	1.5391	0.0328023
Gb_30287	AT3G18282	35.2	not assigned.unknown	unknown protein | chr3:6268171-6268586 REVERSE	3.36668	0.0329357
Gb_40921	AT3G60320	35.2	not assigned.unknown	DNA binding | chr3:22291886-22295371 REVERSE	2.01449	0.033427
Gb_16324	AT4G24900	35.2	not assigned.unknown	unknown protein | chr4:12814838-12817622 FORWARD	-2.05699	0.0338084
Gb_03801	AT2G27900	35.2	not assigned.unknown	unknown protein | chr2:11877430-11885491 FORWARD	-1.37595	0.0341512
Gb_13892	AT2G28370	35.2	not assigned.unknown	FUNCTIONS IN: molecular_function unknown; INVOLVED IN: biological_process unknown; LOCATED IN: plasma membrane; EXPRESSED IN: 23 plant structures; EXPRESSED DURING: 15 growth stages; CONTAINS InterPro DOMAIN/s: Uncharacterised protein family UPF0497, trans-membrane plant (InterPro:IPR006702); BEST Arabidopsis thaliana protein match is: integral membrane protein, putative (TAIR:AT2G37200.1); Has 1…	4.54639	0.0345487
Gb_19768	AT1G79190	35.2	not assigned.unknown	binding | chr1:29788639-29794175 FORWARD	-1.37322	0.0354824
Gb_30602	AT5G62090	35.2	not assigned.unknown	FUNCTIONS IN: molecular_function unknown; INVOLVED IN: biological_process unknown; LOCATED IN: cellular_component unknown; EXPRESSED IN: 17 plant structures; EXPRESSED DURING: 10 growth stages; BEST Arabidopsis thaliana protein match is: SLK1 (SEUSS-LIKE 1); transcription regulator (TAIR:AT4G25520.1); Has 38202 Blast hits to 15459 proteins in 742 species: Archae - 6; Bacteria - 1392; Metazoa - 14…	2.26084	0.0359943
Gb_33724	AT5G47380	35.2	not assigned.unknown	unknown protein | chr5:19221472-19224591 REVERSE	-1.10444	0.0360382
Gb_41529	AT5G44590	35.2	not assigned.unknown	unknown protein | chr5:17987591-17989227 FORWARD	-3.91838	0.0374034
Gb_01595	AT5G55820	35.2	not assigned.unknown	unknown protein | chr5:22586287-22594035 FORWARD	-1.24864	0.0376813
Gb_06730	AT1G60060	35.2	not assigned.unknown	unknown protein | chr1:22139184-22141790 FORWARD	1.08625	0.0387729
Gb_03262	AT5G14600	35.2	not assigned.unknown	tRNA (adenine-N1-)-methyltransferase | chr5:4706945-4709143 FORWARD	-1.10747	0.0392591
Gb_17395	AT1G07020	35.2	not assigned.unknown	unknown protein | chr1:2155213-2156008 REVERSE	2.12176	0.0399638
Gb_15058	AT2G37960	35.2	not assigned.unknown	unknown protein | chr2:15886548-15889220 REVERSE	-1.12274	0.0403428
Gb_35334	AT3G06080	35.2	not assigned.unknown	unknown protein | chr3:1834707-1837984 REVERSE	1.22876	0.0410403
Gb_24284	AT2G07599	35.2	not assigned.unknown	unknown protein; BEST Arabidopsis thaliana protein match is: unknown protein (TAIR:ATMG01040.1).	1.48709	0.0427664
Gb_31512	AT4G39610	35.2	not assigned.unknown	unknown protein | chr4:18393570-18394745 REVERSE	1.15195	0.0436601
Gb_29013	AT3G01310	35.2	not assigned.unknown	acid phosphatase/ oxidoreductase/ transition metal ion binding | chr3:94177-101977 REVERSE	1.25953	0.0445461
Gb_25198	AT2G13469	35.2	not assigned.unknown	unknown pseudogene | chr2:5616460-5617290 REVERSE	4.55247	0.0447299
Gb_01318	AT2G20815	35.2	not assigned.unknown	unknown protein | chr2:8959988-8961917 FORWARD	1.55671	0.0449039
Gb_05380	AT5G55040	35.2	not assigned.unknown	DNA binding | chr5:22327240-22331813 REVERSE	-1.00905	0.0460561
Gb_01098	AT5G35932	35.2	not assigned.unknown	pseudogene, hypothetical protein | chr5:14076250-14078050 FORWARD	1.10022	0.0463796
novel.426	AT5G47680	35.2	not assigned.unknown	FUNCTIONS IN: molecular_function unknown; INVOLVED IN: biological_process unknown; LOCATED IN: cellular_component unknown; EXPRESSED IN: 23 plant structures; EXPRESSED DURING: 13 growth stages; CONTAINS InterPro DOMAIN/s: tRNA (guanine-N1-)-methyltransferase (InterPro:IPR016009), tRNA (guanine-N(1)-)-methyltransferase, metazoa (InterPro:IPR016653), tRNA (guanine-N1-)-methyltransferase, eukaryotic…	3.35134	0.0464315
Gb_07748	AT3G01370	35.2	not assigned.unknown	Symbols: ATCFM2, CFM2 | ATCFM2 (CRM FAMILY MEMBER 2); RNA binding | chr3:139011-143706 FORWARD	-1.36743	0.046666
Gb_38875	AT2G06040	35.2	not assigned.unknown	FUNCTIONS IN: molecular_function unknown; INVOLVED IN: biological_process unknown; LOCATED IN: cellular_component unknown; EXPRESSED IN: 17 plant structures; EXPRESSED DURING: 10 growth stages; CONTAINS InterPro DOMAIN/s: Leucine-rich repeat, cysteine-containing subtype (InterPro:IPR006553); BEST Arabidopsis thaliana protein match is: unknown protein (TAIR:AT5G21900.1); Has 3642 Blast hits to 188…	-1.79603	0.0471512
Gb_25425	AT4G17940	35.2	not assigned.unknown	binding | chr4:9965742-9966969 FORWARD	1.43907	0.0472022
novel.920	AT3G29450	35.2	not assigned.unknown	FUNCTIONS IN: molecular_function unknown; INVOLVED IN: biological_process unknown; LOCATED IN: endomembrane system; BEST Arabidopsis thaliana protein match is: hAT dimerisation domain-containing protein (TAIR:AT1G19260.1); Has 263 Blast hits to 248 proteins in 24 species: Archae - 0; Bacteria - 0; Metazoa - 149; Fungi - 0; Plants - 114; Viruses - 0; Other Eukaryotes - 0 (source: NCBI BLink). | ch…	-1.30452	0.0487
novel.620	AT5G14790	35.2	not assigned.unknown	binding | chr5:4782946-4785805 FORWARD	-2.16636	0.049327
Gb_25423	AT3G50380	35.2	not assigned.unknown	INVOLVED IN: protein localization; LOCATED IN: mitochondrion; EXPRESSED IN: 22 plant structures; EXPRESSED DURING: 13 growth stages; CONTAINS InterPro DOMAIN/s: Vacuolar protein sorting-associated protein (InterPro:IPR009543); Has 239 Blast hits to 235 proteins in 73 species: Archae - 0; Bacteria - 0; Metazoa - 130; Fungi - 71; Plants - 23; Viruses - 0; Other Eukaryotes - 15 (source: NCBI BLink).…	1.51228	0.0496818
Gb_41055	AT3G49160	4.1.14	glycolysis.cytosolic branch.pyruvate kinase (PK)	pyruvate kinase family protein | chr3:18221994-18224885 REVERSE	1.03707	0.000662226
novel.569	AT1G68750	4.1.15	glycolysis.cytosolic branch.phospho-enol-pyruvate carboxylase (PEPC)	Symbols: ATPPC4 | ATPPC4; phosphoenolpyruvate carboxylase | chr1:25822942-25828107 REVERSE	-1.96529	0.034111
Gb_20000	AT1G12680	4.1.16	glycolysis.cytosolic branch.phospho-enol-pyruvate carboxylase kinase (PPCK)	Symbols: PEPKR2 | PEPKR2 (Phosphoenolpyruvate carboxylase-related kinase 2); ATP binding / kinase/ protein kinase/ protein serine/threonine kinase | chr1:4319886-4322945 REVERSE	1.99024	0.00956913
Gb_07189	AT4G36250	5.10	fermentation.aldehyde dehydrogenase	Symbols: ALDH3F1 | ALDH3F1 (Aldehyde Dehydrogenase 3F1); 3-chloroallyl aldehyde dehydrogenase/ aldehyde dehydrogenase (NAD) | chr4:17150869-17153578 FORWARD	-2.53188	5.1e-05
Gb_18735	AT1G77120	5.3	fermentation.ADH	Symbols: ADH1, ADH, ATADH, ATADH1 | ADH1 (ALCOHOL DEHYDROGENASE 1); alcohol dehydrogenase | chr1:28975394-28977417 FORWARD	-4.39638	0.0146065
novel.1289	AT2G42790	6.1	gluconeogenesis / glyoxylate cycle.citrate synthase	Symbols: CSY3 | CSY3 (citrate synthase 3); citrate (SI)-synthase | chr2:17801471-17806049 REVERSE	1.27736	0.012397
Gb_12630	AT5G03860	6.2	gluconeogenesis / glyoxylate cycle.malate synthase	Symbols: MLS | MLS (MALATE SYNTHASE); malate synthase | chr5:1032103-1034570 REVERSE	1.41532	5.21e-05
Gb_06638	AT3G16950	8.1.1.3	TCA / org transformation.TCA.pyruvate DH.E3	Symbols: LPD1, ptlpd1 | LPD1 (LIPOAMIDE DEHYDROGENASE 1); dihydrolipoyl dehydrogenase | chr3:5786385-5790525 REVERSE	-2.1332	3.92e-07
Gb_18802	AT5G65750	8.1.5	TCA / org transformation.TCA.2-oxoglutarate dehydrogenase	2-oxoglutarate dehydrogenase E1 component, putative / oxoglutarate decarboxylase, putative / alpha-ketoglutaric dehydrogenase, putative | chr5:26303693-26308189 FORWARD	1.64221	0.0209239
Gb_16297	AT5G35601	8.2.3	TCA / org transformation.other organic acid transformatons.aconitase	pseudogene, cytoplasmic aconitate hydratase, similar to cytoplasmic aconitate hydratase; blastp match of 77% identity and 2.4e-53 P-value to SP|O04916|ACOC_SOLTU Aconitate hydratase, cytoplasmic (EC 4.2.1.3) (Citrate hydro-lyase) (Aconitase) (Fragment). (Potato) {Solanum tuberosum} | chr5:13776348-13777103 REVERSE	-1.12225	0.0180028
Gb_07922	AT1G04410	8.2.9	TCA / org transformation.other organic acid transformatons.cyt MDH	malate dehydrogenase, cytosolic, putative | chr1:1189078-1191412 REVERSE	1.19672	0.0241367
Gb_14232	AT5G56330	8.3	TCA / org transformation.carbonic anhydrases	Symbols: ATACA8, ACA8 | ACA8 (ALPHA CARBONIC ANHYDRASE 8); carbonate dehydratase/ zinc ion binding | chr5:22813768-22816162 FORWARD	-2.81272	2.01e-05
Gb_07686	AT1G70410	8.3	TCA / org transformation.carbonic anhydrases	Symbols: ATBCA4, BCA4 | carbonic anhydrase, putative / carbonate dehydratase, putative | chr1:26533926-26538333 REVERSE	3.05021	0.00782977
novel.1450	ATMG00516	9.1.2	mitochondrial electron transport / ATP synthesis.NADH-DH.localisation not clear	Symbols: NAD1C, NAD1 | Encodes subunit of mitochondrial NAD(P)H dehydrogenase that is trans-spliced from three precursors, NAD1A, NAD1B, and NAD1C. | chrM:143219-147048 REVERSE	1.4367	3.78e-05
novel.1458	ATMG00513	9.1.2	mitochondrial electron transport / ATP synthesis.NADH-DH.localisation not clear	Symbols: NAD5A, NAD5.1, NAD5 | Mitochondrial NADH dehydrogenase subunit 5. The gene is trans-spliced from three different pre-cursors, NAD5a, NAD5b and NAD5c. | chrM:140724-142998 REVERSE	1.08352	0.00899923
Gb_41539	AT5G47890	9.1.2	mitochondrial electron transport / ATP synthesis.NADH-DH.localisation not clear	NADH-ubiquinone oxidoreductase B8 subunit, putative | chr5:19388737-19390629 FORWARD	1.38479	0.0382675
Gb_15200	AT2G07681	9.6	mitochondrial electron transport / ATP synthesis.cytochrome c	cytochrome c biogenesis protein, putative | chr2:3290231-3291001 FORWARD	1.76179	0.0257011
novel.94	AT4G39740	9.7	mitochondrial electron transport / ATP synthesis.cytochrome c oxidase	electron transport SCO1/SenC family protein | chr4:18435293-18437136 REVERSE	-6.2934	5.59e-06
Gb_20694	AT5G12420	9.9	mitochondrial electron transport / ATP synthesis.F1-ATPase	unknown protein | chr5:4024314-4026741 REVERSE	-8.97115	3.98e-12
Gb_29043	AT5G08680	9.9	mitochondrial electron transport / ATP synthesis.F1-ATPase	ATP synthase beta chain, mitochondrial, putative | chr5:2821928-2824966 FORWARD	6.08087	0.04703
Gb_34855	AT5G25310	#N/A	#N/A	#N/A	-1.29612	5.15e-06
Gb_27129	AT3G51000	#N/A	#N/A	#N/A	-1.15895	0.000483738
Gb_11147	AT2G20030	#N/A	#N/A	#N/A	1.61126	0.001837
Gb_04056	AT2G17980	#N/A	#N/A	#N/A	1.03452	0.00418474
Gb_00637	AT1G22370	#N/A	#N/A	#N/A	1.10343	0.00974319

## Sheet: Table S6
Table S6 The candidate transcript factors involved in shikimic acid biosynthesis and degradation in HS compared to LS. R value represents Pearson’s correlation coefficients between these genes and total shikimic acid concentrations.
Gene ID of G. biloba	Closest AGI	Gene description	R	P-value
Gb_00410	AT2G41900	zinc finger (CCCH-type) family protein | chr2:17490405-17493922 FORWARD	0.930914	0.00699437
Gb_02020	AT4G09460	Symbols: ATMYB6 | ATMYB6; DNA binding / transcription factor | chr4:5992966-5994258 FORWARD	-0.986922	0.00025545
Gb_02871	AT1G57560	Symbols: AtMYB50 | AtMYB50 (myb domain protein 50); DNA binding / transcription factor | chr1:21316828-21318064 FORWARD	-0.967726	0.00154559
Gb_04546	AT5G19790	Symbols: RAP2.11 | RAP2.11 (related to AP2 11); DNA binding / transcription factor | chr5:6689108-6690040 REVERSE	0.970509	0.00129179
Gb_04945	AT4G12050	DNA-binding protein-related | chr4:7219824-7221328 REVERSE	-0.959125	0.00247198
Gb_06274	AT2G45120	zinc finger (C2H2 type) family protein | chr2:18603618-18604751 FORWARD	-0.998411	3.78753e-06
Gb_06750	AT3G19510	Symbols: HAT3.1 | HAT3.1; DNA binding / sequence-specific DNA binding / transcription activator/ transcription factor | chr3:6762764-6766588 REVERSE	-0.986437	0.000274667
Gb_07699	AT3G53310	transcriptional factor B3 family protein | chr3:19766664-19768599 REVERSE	-0.981174	0.000528308
Gb_11277	AT1G26680	transcriptional factor B3 family protein | chr1:9219463-9223649 FORWARD	0.926664	0.00787011
Gb_15202	AT1G28420	Symbols: HB-1 | HB-1 (homeobox-1); transcription factor | chr1:9979802-9987638 FORWARD	-0.954134	0.00310728
Gb_19109	AT1G76710	Symbols: SDG26 | SDG26 (SET DOMAIN GROUP 26); histone-lysine N-methyltransferase | chr1:28789729-28792676 REVERSE	0.973389	0.00105277
Gb_23211	AT5G23930	mitochondrial transcription termination factor-related / mTERF-related | chr5:8074625-8075998 REVERSE	-0.982827	0.000439837
Gb_24639	AT1G08010	zinc finger (GATA type) family protein | chr1:2485906-2488027 REVERSE	0.928709	0.00744239
Gb_25380	AT5G06100	Symbols: MYB33, ATMYB33 | MYB33 (MYB DOMAIN PROTEIN 33); DNA binding / transcription factor | chr5:1837914-1840727 FORWARD	-0.931489	0.00687979
Gb_26961	AT5G60410	Symbols: ATSIZ1, SIZ1 | SIZ1; DNA binding / SUMO ligase | chr5:24294890-24301115 FORWARD	0.937409	0.00575391
Gb_27297	AT5G15020	Symbols: SNL2 | SNL2 (SIN3-LIKE 2) | chr5:4859127-4866031 REVERSE	-0.945518	0.00437157
Gb_29781	AT4G17810	nucleic acid binding / transcription factor/ zinc ion binding | chr4:9906848-9907657 FORWARD	-0.971878	0.00117514
Gb_31749	AT1G07360	zinc finger (CCCH-type) family protein / RNA recognition motif (RRM)-containing protein | chr1:2260389-2262865 REVERSE	0.99748	9.51959e-06
Gb_33270	AT5G04560	Symbols: DME | DME (DEMETER); DNA N-glycosylase/ DNA-(apurinic or apyrimidinic site) lyase | chr5:1309202-1318401 FORWARD	-0.957322	0.00269329
Gb_36287	AT1G76880	trihelix DNA-binding protein, putative | chr1:28865500-28868225 FORWARD	-0.988367	0.00020222
Gb_37452	AT1G20670	DNA-binding bromodomain-containing protein | chr1:7164190-7168021 REVERSE	-0.971091	0.00124154
Gb_38868	AT3G52170	DNA binding | chr3:19346799-19349513 REVERSE	-0.934279	0.006337
Gb_39037	AT3G27220	kelch repeat-containing protein | chr3:10051612-10053678 REVERSE	0.954247	0.00309217
Gb_39617	AT3G07650	Symbols: COL9 | COL9 (CONSTANS-LIKE 9); transcription factor/ zinc ion binding | chr3:2441657-2444532 FORWARD	-0.98196	0.000485203
Gb_39931	AT5G10510	Symbols: AIL6 | AIL6 (AINTEGUMENTA-LIKE 6); DNA binding / transcription factor | chr5:3315529-3320008 FORWARD	-0.97612	0.000848601
novel.1611	AT5G55390	Symbols: EDM2 | EDM2; transcription factor | chr5:22447966-22454414 REVERSE	0.992947	7.44471e-05
novel.409	AT4G00238	DNA-binding storekeeper protein-related | chr4:103823-105217 REVERSE	-0.996544	1.79001e-05
novel.514	AT3G53310	transcriptional factor B3 family protein | chr3:19766664-19768599 REVERSE	-0.966777	0.00163732

## Sheet: Table S7
Table S7 The Pearson correlation analysis between transcription factors and structural genes involved phenylpropane biosynthesis and degradation.
R
Gene ID	Gb_00410	Gb_02020	Gb_02871	Gb_04546	Gb_04945	Gb_06274	Gb_06750	Gb_07699	Gb_11277	Gb_15202	Gb_19109	Gb_23211	Gb_24639	Gb_25380	Gb_26961	Gb_27297	Gb_29781	Gb_31749	Gb_33270	Gb_36287	Gb_37452	Gb_38868	Gb_39037	Gb_39617	Gb_39931	novel.1611	novel.409	novel.514	Gb_19001	Gb_19003	Gb_07706	Gb_05058	Gb_05056	Gb_24242	Gb_19792	Gb_12834	Gb_38698	Gb_19735	Gb_26239	Gb_16672	Gb_02915	Gb_14548	Gb_00057	Gb_14157	Gb_01986	Gb_03071	Gb_06862	Gb_13348	Gb_13349
Gb_00410	1	-0.783794	-0.818294	0.726789	-0.777076	-0.880709	-0.727418	-0.71839	0.702466	-0.801589	0.739702	-0.800159	0.84906	-0.68425	0.875665	-0.802648	-0.787254	0.849793	-0.749284	-0.864503	-0.823647	-0.689326	0.919925	-0.825817	-0.745647	0.915733	-0.872553	-0.737767	-0.518774	-0.499969	-0.845975	-0.62336	-0.316995	-0.49768	-0.681147	-0.590859	-0.357338	-0.754196	0.531343	-0.48809	0.76282	0.879252	0.778208	-0.609	-0.785807	-0.813345	-0.774955	0.56824	0.506287
Gb_02020	-0.783794	1	0.752728	-0.906234	0.780291	0.95042	0.981586	0.777104	-0.793668	0.982982	-0.84791	0.956854	-0.85674	0.851965	-0.70154	0.648861	0.970091	-0.886849	0.986923	0.853894	0.963182	0.984414	-0.821664	0.992687	0.680951	-0.882845	0.848785	0.945733	0.836766	0.636115	0.961823	0.617002	0.483596	0.610365	0.939455	0.926011	0.324823	0.862385	-0.467274	0.678008	-0.541645	-0.849182	-0.785578	0.727038	0.975679	0.981811	0.781846	-0.810354	-0.732992
Gb_02871	-0.818294	0.752728	1	-0.896558	0.989644	0.911483	0.620369	0.915188	-0.93668	0.752588	-0.941417	0.777619	-0.906782	0.867703	-0.732265	0.943518	0.857395	-0.963018	0.648717	0.957661	0.859001	0.638231	-0.854033	0.821502	0.988249	-0.935163	0.934834	0.59662	0.759124	0.822344	0.825433	0.904738	0.72547	0.781781	0.668734	0.489573	0.776619	0.925352	-0.510668	0.753692	-0.597308	-0.710316	-0.95088	0.898579	0.850026	0.827772	0.915221	-0.864361	-0.788599
Gb_04546	0.726789	-0.906234	-0.896558	1	-0.936168	-0.958233	-0.832895	-0.823741	0.948291	-0.921145	0.975612	-0.941471	0.945174	-0.855978	0.599923	-0.849747	-0.934723	0.952723	-0.849043	-0.950463	-0.906339	-0.843747	0.790914	-0.938995	-0.848695	0.925643	-0.945733	-0.826229	-0.875721	-0.765203	-0.867053	-0.752661	-0.66259	-0.664933	-0.782856	-0.78078	-0.593675	-0.984653	0.506103	-0.716648	0.441074	0.671094	0.911605	-0.829924	-0.968508	-0.959008	-0.80326	0.970372	0.902592
Gb_04945	-0.777076	0.780291	0.989644	-0.936168	1	0.923361	0.65651	0.894349	-0.944361	0.782658	-0.956271	0.814495	-0.934688	0.866794	-0.705514	0.94421	0.878111	-0.975021	0.680912	0.972353	0.866807	0.6718	-0.85076	0.842206	0.972469	-0.924677	0.949639	0.641772	0.780121	0.803552	0.820987	0.870088	0.71191	0.755164	0.676057	0.540222	0.746046	0.946749	-0.451813	0.732244	-0.577245	-0.683821	-0.935888	0.888563	0.885921	0.854182	0.883411	-0.921697	-0.818514
Gb_06274	-0.880709	0.95042	0.911483	-0.958233	0.923361	1	0.884988	0.85735	-0.899455	0.95236	-0.938048	0.954286	-0.957329	0.878276	-0.775071	0.848224	0.968791	-0.979277	0.901492	0.969554	0.965965	0.882415	-0.907468	0.979442	0.851853	-0.975767	0.963329	0.869544	0.816368	0.716333	0.951341	0.752014	0.57008	0.67266	0.850282	0.792271	0.512834	0.947072	-0.521007	0.701808	-0.622726	-0.841868	-0.904473	0.811758	0.980257	0.97962	0.86579	-0.873625	-0.789452
Gb_06750	-0.727418	0.981586	0.620369	-0.832895	0.65651	0.884988	1	0.649536	-0.682292	0.970969	-0.747615	0.938327	-0.787807	0.749484	-0.639924	0.531702	0.909532	-0.791639	0.998898	0.763599	0.900674	0.989724	-0.754069	0.955889	0.530751	-0.802669	0.769231	0.976783	0.761169	0.500287	0.908697	0.46087	0.339742	0.471843	0.91339	0.971313	0.148595	0.774747	-0.41979	0.561306	-0.491011	-0.812084	-0.670282	0.590466	0.927232	0.94475	0.658473	-0.720567	-0.64826
Gb_07699	-0.71839	0.777104	0.915188	-0.823741	0.894349	0.85735	0.649536	1	-0.873792	0.712773	-0.876783	0.687704	-0.745383	0.981027	-0.716684	0.730159	0.895035	-0.900278	0.671522	0.829955	0.908205	0.711404	-0.779104	0.817893	0.934122	-0.845363	0.779318	0.543401	0.863531	0.91709	0.891651	0.961251	0.832221	0.953787	0.827969	0.513402	0.78058	0.833082	-0.477399	0.929392	-0.558393	-0.782747	-0.894467	0.981937	0.825856	0.791937	0.994157	-0.799514	-0.737222
Gb_11277	0.702466	-0.793668	-0.93668	0.948291	-0.944361	-0.899455	-0.682292	-0.873792	1	-0.814015	0.994021	-0.834503	0.870618	-0.857531	0.511208	-0.872371	-0.857589	0.912605	-0.710409	-0.909561	-0.840171	-0.716086	0.69736	-0.852579	-0.918157	0.924231	-0.90471	-0.656949	-0.894974	-0.894432	-0.809441	-0.880327	-0.821324	-0.757862	-0.704567	-0.62625	-0.792438	-0.98276	0.672228	-0.815899	0.323207	0.584222	0.98604	-0.903023	-0.869334	-0.876703	-0.85457	0.925509	0.952526
Gb_15202	-0.801589	0.982982	0.752588	-0.921145	0.782658	0.95236	0.970969	0.712773	-0.814015	1	-0.864991	0.991038	-0.892872	0.779425	-0.647277	0.701945	0.931911	-0.877338	0.979535	0.873602	0.919675	0.957393	-0.800095	0.985051	0.664767	-0.907567	0.887431	0.969771	0.803174	0.596035	0.918103	0.570917	0.441551	0.513096	0.868434	0.936731	0.308575	0.892463	-0.539634	0.603673	-0.483116	-0.785125	-0.804004	0.669897	0.965908	0.990912	0.720077	-0.814582	-0.771016
Gb_19109	0.739702	-0.84791	-0.941417	0.975612	-0.956271	-0.938048	-0.747615	-0.876783	0.994021	-0.864991	1	-0.883598	0.910357	-0.874468	0.569571	-0.879429	-0.900794	0.944045	-0.772364	-0.94011	-0.882569	-0.773138	0.75318	-0.898955	-0.912013	0.945523	-0.934783	-0.726594	-0.89653	-0.862218	-0.851313	-0.85439	-0.773409	-0.742419	-0.749381	-0.686745	-0.732734	-0.994941	0.630084	-0.796163	0.388894	0.642235	0.977358	-0.892977	-0.916978	-0.919698	-0.860158	0.944148	0.938401
Gb_23211	-0.800159	0.956854	0.777619	-0.941471	0.814495	0.954286	0.938327	0.687704	-0.834503	0.991038	-0.883598	1	-0.932166	0.74513	-0.630721	0.764383	0.910712	-0.890434	0.948675	0.904762	0.891609	0.91557	-0.805321	0.968687	0.686559	-0.917526	0.923823	0.960042	0.774528	0.577453	0.879311	0.561459	0.428958	0.471566	0.803738	0.906677	0.329759	0.917039	-0.527364	0.556517	-0.47688	-0.735735	-0.816164	0.653322	0.963217	0.98566	0.691507	-0.84599	-0.792766
Gb_24639	0.84906	-0.85674	-0.906782	0.945174	-0.934688	-0.957329	-0.787807	-0.745383	0.870618	-0.892872	0.910357	-0.932166	1	-0.750753	0.735565	-0.931227	-0.879217	0.959181	-0.805097	-0.988908	-0.863222	-0.758944	0.898934	-0.900735	-0.837554	0.942836	-0.993575	-0.826044	-0.686234	-0.598963	-0.827018	-0.66246	-0.46384	-0.524821	-0.674908	-0.699359	-0.482098	-0.935316	0.425934	-0.532212	0.623775	0.720949	0.858856	-0.70936	-0.931179	-0.921546	-0.749447	0.882488	0.758877
Gb_25380	-0.68425	0.851965	0.867703	-0.855978	0.866794	0.878276	0.749484	0.981027	-0.857531	0.779425	-0.874468	0.74513	-0.750753	1	-0.702532	0.668012	0.944134	-0.900892	0.76425	0.820665	0.948161	0.811424	-0.77564	0.872337	0.875192	-0.830742	0.769876	0.638691	0.910489	0.889325	0.930079	0.902425	0.797921	0.931985	0.905852	0.63392	0.687656	0.837719	-0.428754	0.927294	-0.541123	-0.806805	-0.859463	0.963625	0.881197	0.843812	0.967948	-0.833128	-0.750355
Gb_26961	0.875665	-0.70154	-0.732265	0.599923	-0.705514	-0.775071	-0.639924	-0.716684	0.511208	-0.647277	0.569571	-0.630721	0.735565	-0.702532	1	-0.656532	-0.761088	0.798157	-0.64755	-0.765632	-0.800623	-0.613981	0.957707	-0.719805	-0.692082	0.734994	-0.72706	-0.607971	-0.397098	-0.387421	-0.802225	-0.567145	-0.217223	-0.55456	-0.676753	-0.442764	-0.255586	-0.567166	0.107802	-0.440638	0.968349	0.936187	0.573939	-0.582499	-0.718579	-0.673374	-0.764469	0.493865	0.255516
Gb_27297	-0.802648	0.648861	0.943518	-0.849747	0.94421	0.848224	0.531702	0.730159	-0.872371	0.701945	-0.879429	0.764383	-0.931227	0.668012	-0.656532	1	0.725955	-0.897427	0.561305	0.946269	0.717495	0.510147	-0.813152	0.730589	0.905772	-0.896313	0.949968	0.579378	0.582519	0.638687	0.674704	0.740316	0.541766	0.538866	0.462864	0.423211	0.666766	0.889291	-0.475887	0.513786	-0.556626	-0.568454	-0.878884	0.715724	0.771519	0.762544	0.735291	-0.812832	-0.734888
Gb_29781	-0.787254	0.970091	0.857395	-0.934723	0.878111	0.968791	0.909532	0.895035	-0.857589	0.931911	-0.900794	0.910712	-0.879217	0.944134	-0.761088	0.725955	1	-0.951478	0.919116	0.90388	0.99516	0.931213	-0.869086	0.978755	0.815646	-0.904801	0.877481	0.850911	0.877023	0.752013	0.978681	0.763395	0.618603	0.760922	0.937316	0.816165	0.497872	0.896587	-0.424854	0.783567	-0.608284	-0.866296	-0.849892	0.854771	0.983493	0.962329	0.891651	-0.873335	-0.761429
Gb_31749	0.849793	-0.886849	-0.963018	0.952723	-0.975021	-0.979277	-0.791639	-0.900278	0.912605	-0.877338	0.944045	-0.890434	0.959181	-0.900892	0.798157	-0.897427	-0.951478	1	-0.810142	-0.986112	-0.94678	-0.797688	0.922894	-0.928524	-0.925652	0.955295	-0.964631	-0.769873	-0.796667	-0.754455	-0.915147	-0.819171	-0.628438	-0.737988	-0.79413	-0.672275	-0.614929	-0.942264	0.435508	-0.724553	0.666984	0.812258	0.912238	-0.864291	-0.954198	-0.927777	-0.900609	0.9032	0.77725
Gb_33270	-0.749284	0.986923	0.648717	-0.849043	0.680912	0.901492	0.998898	0.671522	-0.710409	0.979535	-0.772364	0.948675	-0.805097	0.76425	-0.64755	0.561305	0.919116	-0.810142	1	0.784316	0.911537	0.989651	-0.765563	0.966359	0.560245	-0.82785	0.790966	0.976074	0.77647	0.52837	0.920103	0.491531	0.367474	0.49164	0.916004	0.967505	0.184506	0.798139	-0.455135	0.582338	-0.492381	-0.818059	-0.701846	0.613893	0.936351	0.956813	0.681457	-0.734611	-0.672597
Gb_36287	-0.864503	0.853894	0.957661	-0.950463	0.972353	0.969554	0.763599	0.829955	-0.909561	0.873602	-0.94011	0.904762	-0.988908	0.820665	-0.765632	0.946269	0.90388	-0.986112	0.784316	1	0.895087	0.751353	-0.91286	0.904521	0.906403	-0.963687	0.993586	0.77644	0.734501	0.691695	0.860939	0.762973	0.563311	0.63587	0.709309	0.656221	0.585145	0.950685	-0.460534	0.630679	-0.642279	-0.754258	-0.908032	0.79608	0.932631	0.917689	0.83377	-0.893768	-0.780202
Gb_37452	-0.823647	0.963182	0.859001	-0.906339	0.866807	0.965965	0.900674	0.908205	-0.840171	0.919675	-0.882569	0.891609	-0.863222	0.948161	-0.800623	0.717495	0.99516	-0.94678	0.911537	0.895087	1	0.922076	-0.886822	0.97307	0.818616	-0.910667	0.867246	0.835002	0.856582	0.749485	0.992554	0.775365	0.607469	0.774903	0.946074	0.793969	0.493884	0.874999	-0.442707	0.790146	-0.647431	-0.905305	-0.848409	0.854696	0.96717	0.950003	0.913785	-0.829818	-0.723971
Gb_38868	-0.689326	0.984414	0.638231	-0.843747	0.6718	0.882415	0.989724	0.711404	-0.716086	0.957393	-0.773138	0.91557	-0.758944	0.811424	-0.613981	0.510147	0.931213	-0.797688	0.989651	0.751353	0.922076	1	-0.72564	0.958658	0.565913	-0.797371	0.747004	0.939806	0.832596	0.590275	0.928759	0.534736	0.444884	0.568304	0.954034	0.960367	0.232426	0.787597	-0.443232	0.659972	-0.449352	-0.80822	-0.700914	0.666211	0.930948	0.942849	0.712193	-0.747813	-0.691041
Gb_39037	0.919925	-0.821664	-0.854033	0.790914	-0.85076	-0.907468	-0.754069	-0.779104	0.69736	-0.800095	0.75318	-0.805321	0.898934	-0.77564	0.957707	-0.813152	-0.869086	0.922894	-0.765563	-0.91286	-0.886822	-0.72564	1	-0.850275	-0.798646	0.871226	-0.889002	-0.748447	-0.551698	-0.502826	-0.8716	-0.643788	-0.335826	-0.581992	-0.729911	-0.590068	-0.363521	-0.762349	0.239803	-0.51151	0.890617	0.912242	0.730615	-0.677543	-0.863613	-0.828566	-0.810516	0.697674	0.486742
Gb_39617	-0.825817	0.992687	0.821502	-0.938995	0.842206	0.979442	0.955889	0.817893	-0.852579	0.985051	-0.898955	0.968687	-0.900735	0.872337	-0.719805	0.730589	0.978755	-0.928524	0.966359	0.904521	0.97307	0.958658	-0.850275	1	0.753861	-0.931824	0.900781	0.926524	0.850714	0.687219	0.968164	0.681943	0.537333	0.644521	0.917406	0.890579	0.411743	0.910995	-0.520126	0.705827	-0.55442	-0.846397	-0.849678	0.772617	0.986836	0.99468	0.823541	-0.845316	-0.77892
Gb_39931	-0.745647	0.680951	0.988249	-0.848695	0.972469	0.851853	0.530751	0.934122	-0.918157	0.664767	-0.912013	0.686559	-0.837554	0.875192	-0.692082	0.905772	0.815646	-0.925652	0.560245	0.906403	0.818616	0.565913	-0.798646	0.753861	1	-0.877989	0.871331	0.486091	0.755641	0.863498	0.780428	0.947247	0.790227	0.841845	0.633161	0.391342	0.848862	0.882042	-0.47602	0.796539	-0.561382	-0.661554	-0.931605	0.93039	0.789955	0.75553	0.927117	-0.841736	-0.767873
novel.1611	0.915733	-0.882845	-0.935163	0.925643	-0.924677	-0.975767	-0.802669	-0.845363	0.924231	-0.907567	0.945523	-0.917526	0.942836	-0.830742	0.734994	-0.896313	-0.904801	0.955295	-0.82785	-0.963687	-0.910667	-0.797371	0.871226	-0.931824	-0.877989	1	-0.969505	-0.799408	-0.781416	-0.741098	-0.905963	-0.786314	-0.599119	-0.655021	-0.769435	-0.710914	-0.587251	-0.952453	0.655056	-0.694845	0.568248	0.790954	0.950563	-0.803832	-0.918344	-0.940646	-0.863485	0.824905	0.807517
novel.409	-0.872553	0.848785	0.934834	-0.945733	0.949639	0.963329	0.769231	0.779318	-0.90471	0.887431	-0.934783	0.923823	-0.993575	0.769876	-0.72706	0.949968	0.877481	-0.964631	0.790966	0.993586	0.867246	0.747004	-0.889002	0.900781	0.871331	-0.969505	1	0.800131	0.711853	0.654791	0.837829	0.716809	0.521851	0.566183	0.678425	0.678759	0.547127	0.953881	-0.511524	0.581445	-0.598308	-0.722595	-0.904588	0.746362	0.921198	0.921886	0.786815	-0.875496	-0.78992
novel.514	-0.737767	0.945733	0.59662	-0.826229	0.641772	0.869544	0.976783	0.543401	-0.656949	0.969771	-0.726594	0.960042	-0.826044	0.638691	-0.607971	0.579378	0.850911	-0.769873	0.976074	0.77644	0.835002	0.939806	-0.748447	0.926524	0.486091	-0.799408	0.800131	1	0.667597	0.389794	0.837747	0.360223	0.223516	0.321559	0.808396	0.963338	0.072041	0.772239	-0.408248	0.417302	-0.477511	-0.744327	-0.639149	0.483408	0.90441	0.931759	0.556093	-0.706314	-0.630436
[truncated: 98 more rows]
[truncated: 13 more columns]
